# Supplementary material for: Multispecies and individual gas molecule detection using Stokes solitons in a graphene over-modal microresonator
Source: Nat Commun. 2021 Nov 18;12:6716. doi: 10.1038/s41467-021-26740-8 (PMC8602637; doi:10.1038/s41467-021-26740-8)
Supplement: Supplementary file 3 — Source Data Fig.1 [file 41467_2021_26740_MOESM3_ESM.xlsx]

## Sheet: Sheet1
wavelength	power	sech2		wavelength	power		time	eve-kerr	eve-stokes
1490.02	-71.792	-81.8482		1650	-76.942		0	0.00271798	0.001
1490.04	-210	-81.8224		1650	-69.042		0.1	0.00110708	0.002
1490.06	-210	-81.7966		1650.01	-210		0.2	0.00472774	0.004
1490.08	-210	-81.7708		1650.01	-72.946		0.3	0.00221992	0.002
1490.1	-68.97	-81.745		1650.02	-75.857		0.4	0.00593669	0.001
1490.12	-69.831	-81.7191		1650.02	-69.644		0.5	0.00894301	0.001
1490.14	-210	-81.6933		1650.02	-71.178		0.6	0.00763759	0.004
1490.16	-86.526	-81.6675		1650.03	-72.717		0.7	0.00739497	0
1490.18	-210	-81.6417		1650.03	-210		0.8	0.00330408	0.001
1490.2	-210	-81.6159		1650.04	-210		0.9	0.0075661	0.004
1490.22	-70.904	-81.5901		1650.04	-210		1	0.00568161	0.005
1490.24	-210	-81.5643		1650.04	-72.083		1.1	0.00415436	0.003
1490.26	-210	-81.5384		1650.05	-210		1.2	0.00889238	0.004
1490.28	-76.57	-81.5126		1650.05	-210		1.3	0.0038452	0.003
1490.3	-210	-81.4868		1650.06	-73.712		1.4	0.000533851	0.003
1490.32	-71.063	-81.461		1650.06	-210		1.5	0.00342756	0.005
1490.34	-86.247	-81.4352		1650.06	-76.381		1.6	0.00618618	0.005
1490.36	-71.911	-81.4094		1650.07	-210		1.7	0.00603352	0.002
1490.38	-210	-81.3836		1650.07	-210		1.8	0.00867184	0.004
1490.4	-210	-81.3578		1650.08	-76.152		1.9	0.00585723	0.002
1490.42	-210	-81.332		1650.08	-70.326		2	0.000145562	0.003
1490.44	-210	-81.3062		1650.08	-210		2.1	0.00515671	0.004
1490.46	-210	-81.2803		1650.09	-71.605		2.2	0.00365727	0.003
1490.48	-69.817	-81.2545		1650.09	-75.182		2.3	0.00160776	0.005
1490.5	-77.36	-81.2287		1650.1	-77.857		2.4	0.00461781	0.005
1490.52	-210	-81.2029		1650.1	-76.821		2.5	0.00950063	0.004
1490.54	-78.76	-81.1771		1650.1	-71.18		2.6	0.00498493	0.002
1490.56	-210	-81.1513		1650.11	-210		2.7	0.00811547	0.002
1490.58	-72.02	-81.1255		1650.11	-81.225		2.8	0.00575415	0.001
1490.6	-210	-81.0997		1650.12	-210		2.9	0.0109482	0.003
1490.62	-210	-81.0739		1650.12	-71.59		3	0.0094535	0.001
1490.64	-77.465	-81.0481		1650.12	-74.735		3.1	0.00614106	0.001
1490.66	-210	-81.0223		1650.13	-75.515		3.2	0.0130567	0.005
1490.68	-78.506	-80.9965		1650.13	-72.85		3.3	0.0158466	0
1490.7	-210	-80.9707		1650.14	-73.225		3.4	0.0148689	0.001
1490.72	-210	-80.9449		1650.14	-75.411		3.5	0.0192214	0.004
1490.74	-75.471	-80.9191		1650.14	-72.783		3.6	0.0181138	0.004
1490.76	-210	-80.8933		1650.15	-72.187		3.7	0.0132285	0.004
1490.78	-210	-80.8675		1650.15	-70.86		3.8	0.0243592	0.003
1490.8	-65.68	-80.8417		1650.16	-73.869		3.9	0.0249435	0.003
1490.82	-210	-80.816		1650.16	-210		4	0.0187396	0.003
1490.84	-70.79	-80.7902		1650.16	-81.999		4.1	0.0257706	0.004
1490.86	-68.728	-80.7644		1650.17	-210		4.2	0.0306535	0.003
1490.88	-79.827	-80.7386		1650.17	-73.156		4.3	0.0319601	0.004
1490.9	-210	-80.7128		1650.18	-85.41		4.4	0.0273167	0.005
1490.92	-210	-80.687		1650.18	-68.962		4.5	0.0335617	0.005
1490.94	-210	-80.6612		1650.18	-210		4.6	0.0332888	0.004
1490.96	-210	-80.6354		1650.19	-70.736		4.7	0.0417051	0.004
1490.98	-210	-80.6096		1650.19	-210		4.8	0.039721	0.004
1491	-210	-80.5838		1650.2	-210		4.9	0.0456727	0.004
1491.02	-78.81	-80.5581		1650.2	-210		5	0.0474749	0.005
1491.04	-71.181	-80.5323		1650.2	-210		5.1	0.0534404	0.001
1491.06	-210	-80.5065		1650.21	-210		5.2	0.0577045	0.004
1491.08	-210	-80.4807		1650.21	-210		5.3	0.0598193	0.001
1491.1	-210	-80.4549		1650.22	-70.873		5.4	0.0600053	0.004
1491.12	-75.523	-80.4291		1650.22	-210		5.5	0.0602184	0.005
1491.14	-74.915	-80.4033		1650.22	-76.567		5.6	0.0630829	0.002
1491.16	-210	-80.3776		1650.23	-210		5.7	0.0712204	0.003
1491.18	-210	-80.3518		1650.23	-70.958		5.8	0.0700782	0
1491.2	-210	-80.326		1650.24	-73.554		5.9	0.0747108	0.002
1491.22	-67.581	-80.3002		1650.24	-75.019		6	0.0807129	0.005
1491.24	-210	-80.2744		1650.24	-210		6.1	0.0885419	0.005
1491.26	-70.196	-80.2487		1650.25	-210		6.2	0.0886983	0.004
1491.28	-71.856	-80.2229		1650.25	-210		6.3	0.0955815	0.002
1491.3	-210	-80.1971		1650.26	-77.827		6.4	0.0997876	0.001
1491.32	-210	-80.1713		1650.26	-210		6.5	0.0970984	0.002
1491.34	-210	-80.1456		1650.26	-210		6.6	0.110234	0.004
1491.36	-210	-80.1198		1650.27	-210		6.7	0.112044	0.002
1491.38	-83.087	-80.094		1650.27	-210		6.8	0.117916	0.003
1491.4	-71.742	-80.0682		1650.28	-73.29		6.9	0.115692	0.004
1491.42	-210	-80.0425		1650.28	-78.681		7	0.121486	0.007
1491.44	-210	-80.0167		1650.28	-210		7.1	0.130544	0.004
1491.46	-80.903	-79.9909		1650.29	-72.414		7.2	0.131699	0.007
1491.48	-210	-79.9651		1650.29	-210		7.3	0.141291	0.007
1491.5	-74.316	-79.9394		1650.3	-71.063		7.4	0.148439	0.008
1491.52	-210	-79.9136		1650.3	-210		7.5	0.152538	0.008
1491.54	-81.552	-79.8878		1650.3	-67.87		7.6	0.153421	0.01
1491.56	-210	-79.8621		1650.31	-71.066		7.7	0.161506	0.007
1491.58	-210	-79.8363		1650.31	-74.114		7.8	0.169107	0.009
1491.6	-210	-79.8105		1650.32	-67.962		7.9	0.168583	0.013
1491.62	-71.706	-79.7848		1650.32	-78.562		8	0.175525	0.01
1491.64	-72.995	-79.759		1650.32	-210		8.1	0.186189	0.012
1491.66	-80.547	-79.7332		1650.33	-210		8.2	0.195497	0.017
1491.68	-210	-79.7075		1650.33	-210		8.3	0.200468	0.016
1491.7	-210	-79.6817		1650.34	-68.762		8.4	0.207534	0.016
1491.72	-210	-79.656		1650.34	-78.627		8.5	0.209403	0.019
1491.74	-210	-79.6302		1650.34	-75.399		8.6	0.215387	0.021
1491.76	-71.973	-79.6044		1650.35	-210		8.7	0.226838	0.023
1491.78	-210	-79.5787		1650.35	-210		8.8	0.230337	0.026
1491.8	-73.419	-79.5529		1650.36	-210		8.9	0.236281	0.031
1491.82	-210	-79.5271		1650.36	-73.133		9	0.244574	0.028
1491.84	-69.34	-79.5014		1650.36	-81.957		9.1	0.248126	0.035
1491.86	-74.215	-79.4756		1650.37	-210		9.2	0.258621	0.04
1491.88	-74.033	-79.4499		1650.37	-210		9.3	0.259245	0.039
1491.9	-94.112	-79.4241		1650.38	-210		9.4	0.271417	0.048
1491.92	-210	-79.3984		1650.38	-71.958		9.5	0.275514	0.05
1491.94	-210	-79.3726		1650.38	-72.526		9.6	0.271502	0.059
1491.96	-210	-79.3469		1650.39	-210		9.7	0.264014	0.063
1491.98	-210	-79.3211		1650.39	-70.814		9.8	0.313827	0.074
1492	-210	-79.2953		1650.4	-210		9.9	0.268626	0.073
1492.02	-210	-79.2696		1650.4	-210		10	0.327486	0.088
1492.04	-88.157	-79.2438		1650.4	-69.37		10.1	0.346289	0.09
1492.06	-210	-79.2181		1650.41	-76.945		10.2	0.321701	0.11
1492.08	-74.074	-79.1923		1650.41	-210		10.3	0.318703	0.111
1492.1	-70.04	-79.1666		1650.42	-210		10.4	0.341313	0.124
1492.12	-210	-79.1408		1650.42	-210		10.5	0.395745	0.135
1492.14	-70.501	-79.1151		1650.42	-87.727		10.6	0.349456	0.156
1492.16	-77.159	-79.0893		1650.43	-72.015		10.7	0.336391	0.164
1492.18	-210	-79.0636		1650.43	-210		10.8	0.396271	0.199
1492.2	-210	-79.0379		1650.44	-210		10.9	0.426115	0.219
1492.22	-210	-79.0121		1650.44	-75.426		11	0.378072	0.223
1492.24	-210	-78.9864		1650.44	-73.651		11.1	0.393992	0.265
1492.26	-210	-78.9606		1650.45	-77.651		11.2	0.394073	0.273
1492.28	-210	-78.9349		1650.45	-210		11.3	0.429741	0.316
1492.3	-74.985	-78.9091		1650.46	-68.359		11.4	0.42825	0.33
1492.32	-72.502	-78.8834		1650.46	-77.972		11.5	0.465707	0.386
1492.34	-69.127	-78.8577		1650.46	-210		11.6	0.439893	0.395
1492.36	-70.117	-78.8319		1650.47	-210		11.7	0.482896	0.344
1492.38	-80.764	-78.8062		1650.47	-73.694		11.8	0.476962	0.402
1492.4	-82.004	-78.7804		1650.48	-210		11.9	0.432319	0.552
1492.42	-66.781	-78.7547		1650.48	-68.224		12	0.425458	0.613
1492.44	-210	-78.729		1650.48	-210		12.1	0.398589	0.64
1492.46	-210	-78.7032		1650.49	-210		12.2	0.40474	0.543
1492.48	-80.675	-78.6775		1650.49	-210		12.3	0.554765	0.552
1492.5	-74.612	-78.6517		1650.5	-210		12.4	0.492024	0.643
1492.52	-210	-78.626		1650.5	-79.069		12.5	0.419784	0.736
1492.54	-210	-78.6003		1650.5	-74.25		12.6	0.42426	0.665
1492.56	-70.354	-78.5745		1650.51	-70.261		12.7	0.518166	0.652
1492.58	-71.521	-78.5488		1650.51	-210		12.8	0.51692	0.681
1492.6	-210	-78.5231		1650.52	-210		12.9	0.49539	0.733
1492.62	-210	-78.4974		1650.52	-71.123		13	0.555325	0.767
1492.64	-78.952	-78.4716		1650.52	-74.294		13.1	0.466445	0.715
1492.66	-210	-78.4459		1650.53	-69.587		13.2	0.559524	0.745
1492.68	-71.703	-78.4202		1650.53	-210		13.3	0.52567	0.78
1492.7	-71.521	-78.3944		1650.54	-75.02		13.4	0.499956	0.653
1492.72	-88.41	-78.3687		1650.54	-210		13.5	0.587451	0.751
1492.74	-210	-78.343		1650.54	-210		13.6	0.553543	0.812
1492.76	-210	-78.3172		1650.55	-210		13.7	0.502462	0.839
1492.78	-210	-78.2915		1650.55	-78.962		13.8	0.52213	0.829
1492.8	-210	-78.2658		1650.56	-210		13.9	0.524328	0.707
1492.82	-210	-78.2401		1650.56	-73.45		14	0.583067	0.793
1492.84	-210	-78.2143		1650.56	-75.828		14.1	0.573713	0.757
1492.86	-210	-78.1886		1650.57	-71.221		14.2	0.601721	0.683
1492.88	-71.389	-78.1629		1650.57	-72.009		14.3	0.478654	0.684
1492.9	-79.081	-78.1372		1650.58	-88.562		14.4	0.524811	0.787
1492.92	-210	-78.1115		1650.58	-69.828		14.5	0.551444	0.683
1492.94	-210	-78.0857		1650.58	-70.995		14.6	0.623005	0.799
1492.96	-210	-78.06		1650.59	-80.995		14.7	0.689248	0.666
1492.98	-72.888	-78.0343		1650.59	-210		14.8	0.666345	0.666
1493	-210	-78.0086		1650.6	-77.005		14.9	0.585176	0.73
1493.02	-69.99	-77.9829		1650.6	-210		15	0.607586	0.651
1493.04	-74.365	-77.9571		1650.6	-69.053		15.1	0.618255	0.77
1493.06	-79.366	-77.9314		1650.61	-210		15.2	0.725074	0.878
1493.08	-71.312	-77.9057		1650.61	-82.577		15.3	0.603642	0.77
1493.1	-70.695	-77.88		1650.62	-76.316		15.4	0.58702	0.615
1493.12	-210	-77.8543		1650.62	-210		15.5	0.627252	0.827
1493.14	-67.853	-77.8286		1650.62	-210		15.6	0.674424	0.615
1493.16	-210	-77.8029		1650.63	-210		15.7	0.597475	0.651
1493.18	-72.427	-77.7771		1650.63	-69.174		15.8	0.584222	0.736
1493.2	-70.587	-77.7514		1650.64	-71.967		15.9	0.80355	0.66
1493.22	-210	-77.7257		1650.64	-210		16	0.649976	0.842
1493.24	-75.395	-77.7		1650.64	-210		16.1	0.725918	0.721
1493.26	-69.254	-77.6743		1650.65	-210		16.2	0.72117	0.762
1493.28	-70.613	-77.6486		1650.65	-210		16.3	0.692195	0.676
1493.3	-210	-77.6229		1650.66	-70.339		16.4	0.717328	0.659
1493.32	-71.679	-77.5972		1650.66	-210		16.5	0.680011	0.808
1493.34	-70.479	-77.5715		1650.66	-210		16.6	0.771904	0.666
1493.36	-210	-77.5458		1650.67	-71.974		16.7	0.679164	0.566
1493.38	-73.878	-77.5201		1650.67	-75.183		16.8	0.639839	0.695
1493.4	-70.607	-77.4944		1650.68	-210		16.9	0.560204	0.629
1493.42	-68.108	-77.4687		1650.68	-210		17	0.753425	0.799
1493.44	-210	-77.443		1650.68	-75.366		17.1	0.679355	0.761
1493.46	-70.898	-77.4172		1650.69	-210		17.2	0.691439	0.689
1493.48	-210	-77.3915		1650.69	-73.448		17.3	0.833005	0.58
1493.5	-210	-77.3658		1650.7	-210		17.4	0.71502	0.761
1493.52	-71.602	-77.3401		1650.7	-210		17.5	0.73318	0.616
1493.54	-69.798	-77.3144		1650.7	-210		17.6	0.749264	0.501
1493.56	-69.945	-77.2887		1650.71	-210		17.7	0.657219	0.695
1493.58	-210	-77.263		1650.71	-79.877		17.8	0.755919	0.72
1493.6	-75.541	-77.2373		1650.72	-74.912		17.9	0.862832	0.496
1493.62	-74.522	-77.2117		1650.72	-72.054		18	0.775396	0.624
1493.64	-210	-77.186		1650.72	-210		18.1	0.708043	0.774
1493.66	-210	-77.1603		1650.73	-76.897		18.2	0.756934	0.514
1493.68	-210	-77.1346		1650.73	-210		18.3	0.811931	0.796
1493.7	-77.133	-77.1089		1650.74	-75.274		18.4	0.714802	0.707
1493.72	-74.54	-77.0832		1650.74	-70.119		18.5	0.824479	0.575
1493.74	-72.067	-77.0575		1650.74	-210		18.6	0.746684	0.522
1493.76	-210	-77.0318		1650.75	-210		18.7	0.687911	0.655
1493.78	-210	-77.0061		1650.75	-72.492		18.8	0.818518	0.771
1493.8	-67.781	-76.9804		1650.76	-73.738		18.9	0.604306	0.5
1493.82	-78.611	-76.9547		1650.76	-71.046		19	0.874279	0.51
1493.84	-210	-76.929		1650.76	-68.329		19.1	0.855205	0.558
1493.86	-210	-76.9033		1650.77	-69.774		19.2	0.752476	0.601
1493.88	-210	-76.8777		1650.77	-75.779		19.3	0.790929	0.74
1493.9	-210	-76.852		1650.78	-68.845		19.4	0.845319	0.426
1493.92	-71.912	-76.8263		1650.78	-210		19.5	0.741725	0.465
1493.94	-69.349	-76.8006		1650.78	-77.316		19.6	0.964077	0.559
1493.96	-210	-76.7749		1650.79	-210		19.7	0.844985	0.416
1493.98	-210	-76.7492		1650.79	-210		19.8	0.863791	0.449
1494	-84.636	-76.7235		1650.8	-72.093		19.9	0.823735	0.707
1494.02	-210	-76.6979		1650.8	-210		20	0.830712	0.643
1494.04	-69.469	-76.6722		1650.8	-70.583		20.1	0.859955	0.561
1494.06	-91.262	-76.6465		1650.81	-68.953		20.2	0.753023	0.458
1494.08	-71.7	-76.6208		1650.81	-75.636		20.3	0.613953	0.525
1494.1	-210	-76.5951		1650.82	-70.401		20.4	0.757053	0.578
1494.12	-210	-76.5694		1650.82	-72.564		20.5	0.663033	0.517
1494.14	-68.344	-76.5438		1650.82	-76.499		20.6	0.820203	0.357
1494.16	-71.942	-76.5181		1650.83	-74.01		20.7	0.991847	0.329
1494.18	-210	-76.4924		1650.83	-74.529		20.8	0.790433	0.73
1494.2	-210	-76.4667		1650.84	-210		20.9	0.759971	0.704
1494.22	-74.667	-76.4411		1650.84	-210		21	0.952757	0.583
1494.24	-69.258	-76.4154		1650.84	-210		21.1	0.792135	0.353
1494.26	-210	-76.3897		1650.85	-210		21.2	0.959401	0.498
1494.28	-210	-76.364		1650.85	-71.87		21.3	0.922811	0.308
1494.3	-74.066	-76.3384		1650.86	-210		21.4	0.715024	0.589
1494.32	-210	-76.3127		1650.86	-210		21.5	0.91814	0.682
1494.34	-71.86	-76.287		1650.86	-210		21.6	0.752702	0.435
1494.36	-210	-76.2613		1650.87	-210		21.7	0.923315	0.6
1494.38	-74.561	-76.2357		1650.87	-79.298		21.8	1.01861	0.585
1494.4	-71.825	-76.21		1650.88	-210		21.9	0.642392	0.718
1494.42	-210	-76.1843		1650.88	-210		22	0.842489	0.563
1494.44	-70.543	-76.1587		1650.88	-74.949		22.1	0.882743	0.716
1494.46	-210	-76.133		1650.89	-210		22.2	0.991886	0.675
1494.48	-210	-76.1073		1650.89	-79.382		22.3	0.796122	0.653
1494.5	-75.343	-76.0817		1650.9	-69.782		22.4	0.898477	0.447
1494.52	-72.644	-76.056		1650.9	-210		22.5	0.963186	0.341
1494.54	-210	-76.0303		1650.9	-74.481		22.6	0.902474	0.541
1494.56	-68.779	-76.0047		1650.91	-210		22.7	0.637937	0.531
1494.58	-210	-75.979		1650.91	-84.458		22.8	0.725	0.754
1494.6	-210	-75.9533		1650.92	-76.972		22.9	0.652705	0.238
1494.62	-71.211	-75.9277		1650.92	-71.314		23	0.47	0.317
1494.64	-210	-75.902		1650.92	-69.194		23.1	0.46	0.398
1494.66	-84.422	-75.8764		1650.93	-77.333		23.2	0.39	0.318
1494.68	-210	-75.8507		1650.93	-74.613		23.3	0.4	0.304
1494.7	-69.274	-75.825		1650.94	-210		23.4	0.146	0.475
1494.72	-210	-75.7994		1650.94	-68.096		23.5	0.273	0.254
1494.74	-76.437	-75.7737		1650.94	-74.648		23.6	0.1965	0.342
1494.76	-76.782	-75.7481		1650.95	-82.738		23.7	0.2215	0.151
1494.78	-210	-75.7224		1650.95	-69.579		23.8	0.038	0.326
1494.8	-210	-75.6967		1650.96	-210		23.9	0.0996134	0.107
1494.82	-210	-75.6711		1650.96	-68.554		24	0.097304	0.015
1494.84	-69.907	-75.6454		1650.96	-210		24.1	0.103849	0.012
1494.86	-75.891	-75.6198		1650.97	-210		24.2	0.100245	0.013
1494.88	-70.513	-75.5941		1650.97	-69.447		24.3	0.100909	0.011
1494.9	-74.364	-75.5685		1650.98	-210		24.4	0.107101	0.014
1494.92	-73.08	-75.5428		1650.98	-210		24.5	0.098503	0.011
1494.94	-75.194	-75.5172		1650.98	-71.601		24.6	0.110804	0.013
1494.96	-210	-75.4915		1650.99	-210		24.7	0.0982976	0.042
1494.98	-210	-75.4659		1650.99	-70.288		24.8	0.10348	0.014
1495	-68.067	-75.4402		1651	-210		24.9	0.107874	0.015
1495.02	-210	-75.4146		1651	-210		25	0.108624	0.015
1495.04	-70.782	-75.3889		1651	-73.705		25.1	0.108548	0.013
1495.06	-210	-75.3633		1651.01	-74.001		25.2	0.110769	0.015
1495.08	-70.92	-75.3376		1651.01	-73.351		25.3	0.101326	0.01
1495.1	-210	-75.312		1651.02	-75.07		25.4	0.106494	0.013
1495.12	-210	-75.2863		1651.02	-75.585		25.5	0.104883	0.012
1495.14	-69.039	-75.2607		1651.02	-76.115		25.6	0.109561	0.013
1495.16	-67.753	-75.235		1651.03	-210		25.7	0.107199	0.013
1495.18	-73.028	-75.2094		1651.03	-70.638		25.8	0.107372	0.011
1495.2	-210	-75.1838		1651.04	-85.911		25.9	0.114269	0.013
1495.22	-69.451	-75.1581		1651.04	-74.202		26	0.107832	0.013
1495.24	-63.319	-75.1325		1651.04	-71.839		26.1	0.112558	0.011
1495.26	-210	-75.1068		1651.05	-69.905		26.2	0.10899	0.012
1495.28	-210	-75.0812		1651.05	-69.404		26.3	0.110833	0.015
1495.3	-70.608	-75.0556		1651.06	-72.395		26.4	0.113087	0.013
1495.32	-72.308	-75.0299		1651.06	-68.991		26.5	0.110726	0.011
1495.34	-77.269	-75.0043		1651.06	-75.798		26.6	0.114694	0.012
1495.36	-210	-74.9786		1651.07	-210		26.7	0.110762	0.06
1495.38	-84.419	-74.953		1651.07	-67.316		26.8	0.112748	0.013
1495.4	-67.438	-74.9274		1651.08	-67.963		26.9	0.115888	0.013
1495.42	-210	-74.9017		1651.08	-73.436		27	0.123414	0.015
1495.44	-71.309	-74.8761		1651.08	-72.486		27.1	0.116106	0.011
1495.46	-76.78	-74.8505		1651.09	-210		27.2	0.116813	0.015
1495.48	-71.813	-74.8248		1651.09	-75.642		27.3	0.114901	0.015
1495.5	-70.582	-74.7992		1651.1	-74.751		27.4	0.121868	0.016
1495.52	-210	-74.7736		1651.1	-77.397		27.5	0.125544	0.039
1495.54	-73.45	-74.7479		1651.1	-210		27.6	0.118942	0.015
1495.56	-68.958	-74.7223		1651.11	-68.977		27.7	0.120017	0.016
1495.58	-80.332	-74.6967		1651.11	-68.807		27.8	0.120948	0.013
1495.6	-210	-74.671		1651.12	-70.968		27.9	0.119109	0.011
1495.62	-210	-74.6454		1651.12	-210		28	0.119179	0.012
1495.64	-210	-74.6198		1651.12	-72.048		28.1	0.127727	0.014
1495.66	-210	-74.5942		1651.13	-72.572		28.2	0.119172	0.052
1495.68	-83.482	-74.5685		1651.13	-210		28.3	0.114571	0.013
1495.7	-210	-74.5429		1651.14	-210		28.4	0.117942	0.016
1495.72	-210	-74.5173		1651.14	-71.353		28.5	0.11561	0.02
1495.74	-71.411	-74.4917		1651.14	-210		28.6	0.116703	0.019
1495.76	-77.057	-74.466		1651.15	-69.115		28.7	0.112947	0.019
1495.78	-70.998	-74.4404		1651.15	-71.592		28.8	0.111579	0.024
1495.8	-210	-74.4148		1651.16	-210		28.9	0.103769	0.024
1495.82	-78.822	-74.3892		1651.16	-89.312		29	0.0940707	0.029
1495.84	-71.436	-74.3635		1651.16	-210		29.1	0.0918518	0.029
1495.86	-70.301	-74.3379		1651.17	-71.196		29.2	0.0874644	0.033
1495.88	-210	-74.3123		1651.17	-69.953		29.3	0.0825229	0.035
1495.9	-70.072	-74.2867		1651.18	-70.239		29.4	0.089858	0.04
1495.92	-210	-74.2611		1651.18	-210		29.5	0.0849952	0.045
1495.94	-71.115	-74.2355		1651.18	-70.411		29.6	0.0836049	0.047
1495.96	-85.894	-74.2098		1651.19	-69.469		29.7	0.0857047	0.054
1495.98	-70.091	-74.1842		1651.19	-69.121		29.8	0.0902018	0.055
1496	-70.949	-74.1586		1651.2	-210		29.9	0.0856219	0.063
1496.02	-210	-74.133		1651.2	-210		30	0.0909828	0.064
1496.04	-210	-74.1074		1651.2	-73.827		30.1	0.0833981	0.065
1496.06	-210	-74.0818		1651.21	-80.432		30.2	0.0802161	0.061
1496.08	-70.707	-74.0562		1651.21	-71.547		30.3	0.0844518	0.065
1496.1	-81.233	-74.0305		1651.22	-210		30.4	0.0833986	0.06
1496.12	-210	-74.0049		1651.22	-210		30.5	0.0847774	0.069
1496.14	-77.52	-73.9793		1651.22	-72.939		30.6	0.0765073	0.067
1496.16	-210	-73.9537		1651.23	-70.271		30.7	0.080572	0.06
1496.18	-210	-73.9281		1651.23	-210		30.8	0.0850485	0.067
1496.2	-210	-73.9025		1651.24	-210		30.9	0.0832412	0.066
1496.22	-210	-73.8769		1651.24	-210		31	0.0806805	0.063
1496.24	-210	-73.8513		1651.24	-210		31.1	0.0859788	0.069
1496.26	-210	-73.8257		1651.25	-210		31.2	0.0760033	0.068
1496.28	-210	-73.8001		1651.25	-210		31.3	0.0808153	0.068
1496.3	-210	-73.7745		1651.26	-69.692		31.4	0.0722457	0.069
1496.32	-70.869	-73.7489		1651.26	-210		31.5	0.0748587	0.069
1496.34	-72.829	-73.7232		1651.26	-79.371		31.6	0.0752551	0.073
1496.36	-75.026	-73.6976		1651.27	-210		31.7	0.0831727	0.071
1496.38	-210	-73.672		1651.27	-210		31.8	0.0742673	0.072
1496.4	-210	-73.6464		1651.28	-210		31.9	0.0747757	0.069
1496.42	-70.431	-73.6208		1651.28	-210		32	0.0833638	0.072
1496.44	-210	-73.5952		1651.28	-210		32.1	0.0778051	0.069
1496.46	-71.672	-73.5696		1651.29	-71.124		32.2	0.0730808	0.076
1496.48	-210	-73.544		1651.29	-70.952		32.3	0.077007	0.075
1496.5	-210	-73.5184		1651.3	-210		32.4	0.0799307	0.072
1496.52	-68.713	-73.4928		1651.3	-85.463		32.5	0.0779469	0.079
1496.54	-76.716	-73.4672		1651.3	-210		32.6	0.0788608	0.08
1496.56	-210	-73.4417		1651.31	-210		32.7	0.0779443	0.076
1496.58	-210	-73.4161		1651.31	-210		32.8	0.0877219	0.077
1496.6	-77.184	-73.3905		1651.32	-69.867		32.9	0.0815792	0.076
1496.62	-91.255	-73.3649		1651.32	-210		33	0.086671	0.08
1496.64	-210	-73.3393		1651.32	-77.12		33.1	0.0850314	0.078
1496.66	-89.958	-73.3137		1651.33	-70.761		33.2	0.0805324	0.08
1496.68	-74.848	-73.2881		1651.33	-69.759		33.3	0.0799046	0.082
1496.7	-210	-73.2625		1651.34	-210		33.4	0.0841974	0.079
1496.72	-210	-73.2369		1651.34	-77.114		33.5	0.0775432	0.082
1496.74	-74.498	-73.2113		1651.34	-70.233		33.6	0.0748138	0.079
1496.76	-71.761	-73.1857		1651.35	-73.04		33.7	0.0764668	0.079
1496.78	-70.71	-73.1601		1651.35	-73.084		33.8	0.07873	0.084
1496.8	-210	-73.1346		1651.36	-210		33.9	0.0775666	0.083
1496.82	-69.65	-73.109		1651.36	-210		34	0.0736225	0.088
1496.84	-70.476	-73.0834		1651.36	-210		34.1	0.0785875	0.081
1496.86	-67.518	-73.0578		1651.37	-210		34.2	0.0815689	0.083
1496.88	-71.994	-73.0322		1651.37	-210		34.3	0.0797788	0.086
1496.9	-67.829	-73.0066		1651.38	-210		34.4	0.077296	0.09
1496.92	-67.209	-72.981		1651.38	-210		34.5	0.0836988	0.082
1496.94	-73.393	-72.9555		1651.38	-68.604		34.6	0.081339	0.092
1496.96	-210	-72.9299		1651.39	-75.486		34.7	0.0751552	0.086
1496.98	-67.477	-72.9043		1651.39	-77.155		34.8	0.0738038	0.084
1497	-78.7	-72.8787		1651.4	-210		34.9	0.0789276	0.088
1497.02	-210	-72.8531		1651.4	-210		35	0.0838095	0.086
1497.04	-73.994	-72.8275		1651.4	-210		35.1	0.0736656	0.083
1497.06	-210	-72.802		1651.41	-210		35.2	0.0665488	0.086
1497.08	-210	-72.7764		1651.41	-69.001		35.3	0.0754071	0.086
1497.1	-71.155	-72.7508		1651.42	-75.574		35.4	0.0754889	0.088
1497.12	-210	-72.7252		1651.42	-210		35.5	0.0669411	0.086
1497.14	-71.508	-72.6997		1651.42	-76.253		35.6	0.0713912	0.092
1497.16	-70.138	-72.6741		1651.43	-210		35.7	0.0738298	0.085
1497.18	-210	-72.6485		1651.43	-71.488		35.8	0.0735602	0.086
1497.2	-210	-72.6229		1651.44	-210		35.9	0.0732733	0.085
1497.22	-75.558	-72.5974		1651.44	-210		36	0.0733886	0.092
1497.24	-210	-72.5718		1651.44	-210		36.1	0.0768647	0.092
1497.26	-210	-72.5462		1651.45	-210		36.2	0.0689569	0.092
1497.28	-210	-72.5206		1651.45	-83.487		36.3	0.0716086	0.092
1497.3	-72.889	-72.4951		1651.46	-210		36.4	0.0721232	0.092
1497.32	-74.394	-72.4695		1651.46	-73.888		36.5	0.0700602	0.091
1497.34	-210	-72.4439		1651.46	-210		36.6	0.0689825	0.086
1497.36	-75.496	-72.4184		1651.47	-210		36.7	0.0712265	0.091
1497.38	-74.572	-72.3928		1651.47	-210		36.8	0.0691716	0.089
1497.4	-210	-72.3672		1651.48	-71.672		36.9	0.0730624	0.089
1497.42	-71.732	-72.3417		1651.48	-210		37	0.0679676	0.09
1497.44	-70.269	-72.3161		1651.48	-210		37.1	0.074062	0.094
1497.46	-76.69	-72.2905		1651.49	-210		37.2	0.0724013	0.086
1497.48	-210	-72.265		1651.49	-70.145		37.3	0.0673848	0.096
1497.5	-69.175	-72.2394		1651.5	-210		37.4	0.0692662	0.092
1497.52	-210	-72.2138		1651.5	-210		37.5	0.063291	0.095
1497.54	-210	-72.1883		1651.5	-70.291		37.6	0.0659664	0.089
1497.56	-74.311	-72.1627		1651.51	-210		37.7	0.074547	0.098
1497.58	-210	-72.1372		1651.51	-82.912		37.8	0.0747785	0.097
1497.6	-76.604	-72.1116		1651.52	-210		37.9	0.0700987	0.096
1497.62	-210	-72.086		1651.52	-210		38	0.0685039	0.096
1497.64	-210	-72.0605		1651.52	-69.906		38.1	0.0678693	0.093
1497.66	-80.543	-72.0349		1651.53	-73.259		38.2	0.0646897	0.095
1497.68	-210	-72.0094		1651.53	-74.174		38.3	0.0704148	0.093
1497.7	-210	-71.9838		1651.54	-210		38.4	0.0716234	0.1
1497.72	-79.645	-71.9582		1651.54	-69.643		38.5	0.0712863	0.099
1497.74	-73.397	-71.9327		1651.54	-68.68		38.6	0.0642739	0.101
1497.76	-68.693	-71.9071		1651.55	-210		38.7	0.0672016	0.093
1497.78	-68.291	-71.8816		1651.55	-210		38.8	0.0628045	0.098
1497.8	-72.747	-71.856		1651.56	-71.557		38.9	0.0658223	0.093
1497.82	-71.704	-71.8305		1651.56	-210		39	0.0667247	0.092
1497.84	-210	-71.8049		1651.56	-210		39.1	0.064225	0.092
1497.86	-210	-71.7794		1651.57	-210		39.2	0.0671775	0.099
1497.88	-210	-71.7538		1651.57	-70.182		39.3	0.064054	0.096
1497.9	-68.325	-71.7283		1651.58	-70.473		39.4	0.0717417	0.099
1497.92	-75.677	-71.7027		1651.58	-72.886		39.5	0.0639902	0.096
1497.94	-210	-71.6772		1651.58	-210		39.6	0.0611458	0.093
1497.96	-67.327	-71.6516		1651.59	-68.508		39.7	0.066631	0.092
1497.98	-210	-71.6261		1651.59	-73.242		39.8	0.0607323	0.099
1498	-210	-71.6005		1651.6	-69.835		39.9	0.0714704	0.093
1498.02	-82.063	-71.575		1651.6	-210		40	0.0653174	0.097
1498.04	-72.643	-71.5494		1651.6	-69.711		40.1	0.0696973	0.1
1498.06	-210	-71.5239		1651.61	-210		40.2	0.0651205	0.098
1498.08	-76.041	-71.4983		1651.61	-73.993		40.3	0.0634907	0.094
1498.1	-75.525	-71.4728		1651.62	-210		40.4	0.0683071	0.098
1498.12	-210	-71.4473		1651.62	-76.191		40.5	0.0614808	0.101
1498.14	-210	-71.4217		1651.62	-210		40.6	0.066636	0.095
1498.16	-68.692	-71.3962		1651.63	-210		40.7	0.0655177	0.096
1498.18	-210	-71.3706		1651.63	-210		40.8	0.0617134	0.092
1498.2	-71.337	-71.3451		1651.64	-68.401		40.9	0.0608472	0.074
1498.22	-210	-71.3195		1651.64	-210		41	0.0578444	0.071
1498.24	-210	-71.294		1651.64	-210		41.1	0.0584282	0.053
1498.26	-74.325	-71.2685		1651.65	-210		41.2	0.0027101	0.047
1498.28	-70.962	-71.2429		1651.65	-71.996		41.3	0.00970062	0
1498.3	-75.967	-71.2174		1651.66	-70.512		41.4	0.000983168	0.001
1498.32	-210	-71.1919		1651.66	-210		41.5	0.00626897	0.003
1498.34	-78.791	-71.1663		1651.66	-74.197		41.6	0.00432384	0.002
1498.36	-210	-71.1408		1651.67	-68.79		41.7	0.00753759	0
1498.38	-210	-71.1153		1651.67	-74.192		41.8	0.00798007	0.005
1498.4	-210	-71.0897		1651.68	-79.587		41.9	0.00535392	0.003
1498.42	-210	-71.0642		1651.68	-210		42	0.00865547	0.004
1498.44	-210	-71.0387		1651.68	-86.371		42.1	0.00259877	0.001
1498.46	-72.217	-71.0131		1651.69	-210		42.2	0.0046428	0.001
1498.48	-70.971	-70.9876		1651.69	-76.545		42.3	0.00125441	0
1498.5	-210	-70.9621		1651.7	-210		42.4	0.00200165	0.001
1498.52	-74.849	-70.9365		1651.7	-77.227		42.5	0.00410154	0.004
1498.54	-210	-70.911		1651.7	-210		42.6	0.00649816	0.001
1498.56	-70.81	-70.8855		1651.71	-210		42.7	0.00866376	0.001
1498.58	-67.084	-70.86		1651.71	-210		42.8	0.00216531	0.005
1498.6	-66.539	-70.8344		1651.72	-71.102		42.9	0.00332314	0.001
1498.62	-69.856	-70.8089		1651.72	-210		43	0.0109186	0.002
1498.64	-210	-70.7834		1651.72	-73.228		43.1	0.000650276	0
1498.66	-92.806	-70.7579		1651.73	-210		43.2	-0.000127354	0.003
1498.68	-70.902	-70.7323		1651.73	-84.543		43.3	0.00353726	0.001
1498.7	-210	-70.7068		1651.74	-74.315		43.4	0.0073472	0.002
1498.72	-210	-70.6813		1651.74	-73.246		43.5	0.00772774	0.004
1498.74	-80.592	-70.6558		1651.74	-71.035		43.6	0.00550457	0.002
1498.76	-210	-70.6302		1651.75	-210		43.7	0.000505642	0.003
1498.78	-210	-70.6047		1651.75	-210		43.8	0.00761404	0
1498.8	-72.516	-70.5792		1651.76	-76.328		43.9	0.00648144	0.002
1498.82	-210	-70.5537		1651.76	-210		44	0.0102002	0.003
1498.84	-210	-70.5282		1651.76	-98.897		44.1	0.00353499	0.002
1498.86	-71.975	-70.5026		1651.77	-210		44.2	0.00711907	0
1498.88	-210	-70.4771		1651.77	-69.478		44.3	0.00104315	0.005
1498.9	-70.623	-70.4516		1651.78	-70.525		44.4	0.00714627	0.004
1498.92	-210	-70.4261		1651.78	-210		44.5	0.00768725	0.002
1498.94	-73.361	-70.4006		1651.78	-68.954		44.6	0.00596753	0.005
1498.96	-69.874	-70.3751		1651.79	-79.811		44.7	7.59762e-05	0.002
1498.98	-71.289	-70.3496		1651.79	-71.486		44.8	0.00655822	0.002
1499	-75.398	-70.324		1651.8	-73.689		44.9	0.00925419	0.003
1499.02	-73.657	-70.2985		1651.8	-210		45	0.00151368	0.001
1499.04	-210	-70.273		1651.8	-69.149		45.1	0.00712958	0.003
1499.06	-210	-70.2475		1651.81	-210		45.2	0.00684996	0.003
1499.08	-210	-70.222		1651.81	-210		45.3	0.000116685	0
1499.1	-68.183	-70.1965		1651.82	-210		45.4	0.00464689	0
1499.12	-210	-70.171		1651.82	-70.973		45.5	0.00409449	0.003
1499.14	-75.544	-70.1455		1651.82	-210		45.6	0.00444215	0.003
1499.16	-210	-70.12		1651.83	-79.088		45.7	0.00655848	0.003
1499.18	-210	-70.0945		1651.83	-72.461		45.8	0.00971619	0.003
1499.2	-210	-70.0689		1651.84	-69.037		45.9	0.00306434	0.002
1499.22	-68.954	-70.0434		1651.84	-210		46	-0.00457672	0.004
1499.24	-79.742	-70.0179		1651.84	-210		46.1	0.00557926	0.001
1499.26	-77.931	-69.9924		1651.85	-210		46.2	0.00537011	0.002
1499.28	-71.323	-69.9669		1651.85	-210		46.3	0.00321234	0.002
1499.3	-74.881	-69.9414		1651.86	-72.266		46.4	0.00784933	0.003
1499.32	-79.888	-69.9159		1651.86	-210		46.5	0.00910589	0.003
1499.34	-210	-69.8904		1651.86	-76.179		46.6	0.00849641	0.004
1499.36	-67.371	-69.8649		1651.87	-73.009		46.7	0.00691836	0.002
1499.38	-210	-69.8394		1651.87	-67.87		46.8	0.000452549	0.002
1499.4	-69.471	-69.8139		1651.88	-78.865		46.9	-0.00221264	0.003
1499.42	-68.376	-69.7884		1651.88	-77.962		47	-0.00148739	0.002
1499.44	-62.509	-69.7629		1651.88	-210		47.1	0.00304944	0.003
1499.46	-66.511	-69.7374		1651.89	-78.165		47.2	0.00570549	0.005
1499.48	-210	-69.7119		1651.89	-74.954		47.3	0.00157723	0.003
1499.5	-73.927	-69.6864		1651.9	-89.09		47.4	0.0115364	0.004
1499.52	-73.36	-69.6609		1651.9	-73.159		47.5	0.00847119	0.001
1499.54	-210	-69.6354		1651.9	-210		47.6	0.00631473	0.001
1499.56	-210	-69.61		1651.91	-210		47.7	0.00777405	0.002
1499.58	-71.92	-69.5845		1651.91	-71.729		47.8	0.00263554	0.001
1499.6	-210	-69.559		1651.92	-69.781		47.9	0.00819902	0.003
1499.62	-70.356	-69.5335		1651.92	-210		48	0.00535022	0.001
1499.64	-83.405	-69.508		1651.92	-78.872		48.1	0.00853581	0.003
1499.66	-72.681	-69.4825		1651.93	-210		48.2	0.0067746	0.002
1499.68	-67.23	-69.457		1651.93	-67.819		48.3	0.000931305	0
1499.7	-210	-69.4315		1651.94	-210		48.4	0.00701656	0.002
1499.72	-210	-69.406		1651.94	-71.621		48.5	0.00525503	0.001
1499.74	-68.75	-69.3805		1651.94	-210		48.6	0.00768255	0.002
1499.76	-210	-69.3551		1651.95	-68.55		48.7	0.00066905	0.002
1499.78	-66.866	-69.3296		1651.95	-210		48.8	0.00687782	0
1499.8	-68.84	-69.3041		1651.96	-210		48.9	0.00719825	0.004
1499.82	-210	-69.2786		1651.96	-92.057		49	0.00523429	0.003
1499.84	-210	-69.2531		1651.96	-210		49.1	0.0054217	0.003
1499.86	-71.548	-69.2276		1651.97	-71.514		49.2	0.00778087	0.001
1499.88	-210	-69.2021		1651.97	-71.328		49.3	0.00204369	0.001
1499.9	-74.545	-69.1767		1651.98	-66.281		49.4	0.00919656	0.004
1499.92	-210	-69.1512		1651.98	-72.279		49.5	-0.00143435	0.001
1499.94	-210	-69.1257		1651.98	-81.215		49.6	0.00323703	0
1499.96	-68.332	-69.1002		1651.99	-67.998		49.7	0.00169939	0.003
1499.98	-72.902	-69.0747		1651.99	-70.233		49.8	0.00307582	0.004
1500	-210	-69.0493		1652	-210		49.9	0.0064067	0.003
1500.02	-78.53	-69.0238		1652	-210		50	0.00504354	0.004
1500.04	-210	-68.9983		1652	-70.055
1500.06	-69.081	-68.9728		1652.01	-72.354
1500.08	-210	-68.9473		1652.01	-69.384
1500.1	-210	-68.9219		1652.02	-79.349
1500.12	-74.418	-68.8964		1652.02	-82.001
1500.14	-210	-68.8709		1652.02	-69.271
1500.16	-69.198	-68.8455		1652.03	-210
1500.18	-79.068	-68.82		1652.03	-71.167
1500.2	-71.2	-68.7945		1652.04	-210
1500.22	-83.252	-68.769		1652.04	-70.687
1500.24	-210	-68.7436		1652.04	-210
1500.26	-66.068	-68.7181		1652.05	-210
1500.28	-64.878	-68.6926		1652.05	-82.44
1500.3	-68.184	-68.6672		1652.06	-210
1500.32	-210	-68.6417		1652.06	-210
1500.34	-210	-68.6162		1652.06	-74.34
1500.36	-210	-68.5908		1652.07	-72.078
1500.38	-75.913	-68.5653		1652.07	-210
1500.4	-69.42	-68.5398		1652.08	-210
1500.42	-74.213	-68.5144		1652.08	-210
1500.44	-210	-68.4889		1652.08	-72.473
1500.46	-210	-68.4634		1652.09	-76.255
1500.48	-72.967	-68.438		1652.09	-72.695
1500.5	-210	-68.4125		1652.1	-210
1500.52	-210	-68.387		1652.1	-69.723
1500.54	-71.584	-68.3616		1652.1	-210
1500.56	-210	-68.3361		1652.11	-210
1500.58	-78.433	-68.3107		1652.11	-210
1500.6	-72.643	-68.2852		1652.12	-210
1500.62	-210	-68.2597		1652.12	-210
1500.64	-67.81	-68.2343		1652.12	-75.377
1500.66	-74.539	-68.2088		1652.13	-71.986
1500.68	-210	-68.1834		1652.13	-71.792
1500.7	-73.704	-68.1579		1652.14	-210
1500.72	-210	-68.1325		1652.14	-67.472
1500.74	-210	-68.107		1652.14	-71.636
1500.76	-79.52	-68.0816		1652.15	-71.163
1500.78	-74.163	-68.0561		1652.15	-210
1500.8	-76.873	-68.0307		1652.16	-69.774
1500.82	-72.93	-68.0052		1652.16	-210
1500.84	-210	-67.9798		1652.16	-210
1500.86	-80.136	-67.9543		1652.17	-75.516
1500.88	-76.453	-67.9289		1652.17	-77.984
1500.9	-210	-67.9034		1652.18	-80.295
1500.92	-210	-67.878		1652.18	-210
1500.94	-70.868	-67.8525		1652.18	-66.751
1500.96	-210	-67.8271		1652.19	-210
1500.98	-78.143	-67.8016		1652.19	-210
1501	-80.201	-67.7762		1652.2	-68.532
1501.02	-73.609	-67.7507		1652.2	-77.444
1501.04	-210	-67.7253		1652.2	-210
1501.06	-74.629	-67.6998		1652.21	-210
1501.08	-81.677	-67.6744		1652.21	-210
1501.1	-68.576	-67.649		1652.22	-70.599
1501.12	-63.722	-67.6235		1652.22	-76.276
1501.14	-66.554	-67.5981		1652.22	-73.23
1501.16	-74.164	-67.5726		1652.23	-210
1501.18	-210	-67.5472		1652.23	-210
1501.2	-72.735	-67.5218		1652.24	-71.576
1501.22	-210	-67.4963		1652.24	-76.392
1501.24	-83.486	-67.4709		1652.24	-210
1501.26	-210	-67.4455		1652.25	-210
1501.28	-210	-67.42		1652.25	-210
1501.3	-73.549	-67.3946		1652.26	-69.802
1501.32	-210	-67.3691		1652.26	-210
1501.34	-72.061	-67.3437		1652.26	-71.992
1501.36	-210	-67.3183		1652.27	-210
1501.38	-77.393	-67.2929		1652.27	-68.59
1501.4	-75.805	-67.2674		1652.28	-73.891
1501.42	-70.465	-67.242		1652.28	-71.111
1501.44	-72.408	-67.2166		1652.28	-210
1501.46	-70.11	-67.1911		1652.29	-69.55
1501.48	-75.344	-67.1657		1652.29	-210
1501.5	-210	-67.1403		1652.3	-70.073
1501.52	-210	-67.1148		1652.3	-74.2
1501.54	-210	-67.0894		1652.3	-77.38
1501.56	-74.315	-67.064		1652.31	-210
1501.58	-210	-67.0386		1652.31	-72.095
1501.6	-210	-67.0131		1652.32	-78.355
1501.62	-73.699	-66.9877		1652.32	-210
1501.64	-210	-66.9623		1652.32	-70.689
1501.66	-210	-66.9369		1652.33	-210
1501.68	-66.793	-66.9114		1652.33	-72.488
1501.7	-71.523	-66.886		1652.34	-77.375
1501.72	-210	-66.8606		1652.34	-210
1501.74	-210	-66.8352		1652.34	-73.167
1501.76	-68.765	-66.8098		1652.35	-210
1501.78	-78.531	-66.7844		1652.35	-73.8
1501.8	-67.917	-66.7589		1652.36	-69.342
1501.82	-210	-66.7335		1652.36	-72.385
1501.84	-210	-66.7081		1652.36	-210
1501.86	-73.122	-66.6827		1652.37	-71.158
1501.88	-79.766	-66.6573		1652.37	-210
1501.9	-73.096	-66.6319		1652.38	-210
1501.92	-210	-66.6064		1652.38	-210
1501.94	-72.957	-66.581		1652.38	-66.765
1501.96	-65.23	-66.5556		1652.39	-210
1501.98	-64.514	-66.5302		1652.39	-73.105
1502	-70.079	-66.5048		1652.4	-73.221
1502.02	-210	-66.4794		1652.4	-70.837
1502.04	-71.799	-66.454		1652.4	-75.648
1502.06	-210	-66.4286		1652.41	-210
1502.08	-210	-66.4032		1652.41	-86.692
1502.1	-210	-66.3777		1652.42	-210
1502.12	-78.871	-66.3523		1652.42	-77.23
1502.14	-73.045	-66.3269		1652.42	-210
1502.16	-210	-66.3015		1652.43	-73.353
1502.18	-71.314	-66.2761		1652.43	-210
1502.2	-210	-66.2507		1652.44	-210
1502.22	-75.345	-66.2253		1652.44	-210
1502.24	-78.271	-66.1999		1652.44	-75.476
1502.26	-72.249	-66.1745		1652.45	-68.578
1502.28	-210	-66.1491		1652.45	-68.758
1502.3	-210	-66.1237		1652.46	-210
1502.32	-70.316	-66.0983		1652.46	-210
1502.34	-210	-66.0729		1652.46	-78.267
1502.36	-75.243	-66.0475		1652.47	-67.845
1502.38	-77.529	-66.0221		1652.47	-70.601
1502.4	-89.968	-65.9967		1652.48	-73.084
1502.42	-210	-65.9713		1652.48	-210
1502.44	-210	-65.9459		1652.48	-210
1502.46	-210	-65.9205		1652.49	-210
1502.48	-73.224	-65.8951		1652.49	-79.276
1502.5	-74.916	-65.8697		1652.5	-89.881
1502.52	-210	-65.8443		1652.5	-76.358
1502.54	-210	-65.8189		1652.5	-210
1502.56	-210	-65.7936		1652.51	-210
1502.58	-210	-65.7682		1652.51	-210
1502.6	-78.552	-65.7428		1652.52	-210
1502.62	-210	-65.7174		1652.52	-210
1502.64	-75.425	-65.692		1652.52	-69.142
1502.66	-210	-65.6666		1652.53	-76.975
1502.68	-210	-65.6412		1652.53	-210
1502.7	-75.456	-65.6158		1652.54	-210
1502.72	-81.242	-65.5904		1652.54	-76.009
1502.74	-78.716	-65.5651		1652.54	-76.345
1502.76	-210	-65.5397		1652.55	-73.987
1502.78	-210	-65.5143		1652.55	-77.721
1502.8	-65.074	-65.4889		1652.56	-70.473
1502.82	-63.908	-65.4635		1652.56	-70.281
1502.84	-65.143	-65.4381		1652.56	-210
1502.86	-210	-65.4128		1652.57	-210
1502.88	-210	-65.3874		1652.57	-71.221
1502.9	-210	-65.362		1652.58	-210
1502.92	-72.346	-65.3366		1652.58	-81.063
1502.94	-72.294	-65.3112		1652.58	-81.281
1502.96	-210	-65.2859		1652.59	-210
1502.98	-69.245	-65.2605		1652.59	-210
1503	-210	-65.2351		1652.6	-210
1503.02	-210	-65.2097		1652.6	-74.191
1503.04	-210	-65.1843		1652.6	-84.754
1503.06	-210	-65.159		1652.61	-74.529
1503.08	-74.8	-65.1336		1652.61	-210
1503.1	-210	-65.1082		1652.62	-74.226
1503.12	-71.172	-65.0828		1652.62	-69.076
1503.14	-77.907	-65.0575		1652.62	-68.995
1503.16	-210	-65.0321		1652.63	-71.917
1503.18	-72.577	-65.0067		1652.63	-68.227
1503.2	-210	-64.9814		1652.64	-81.74
1503.22	-72.313	-64.956		1652.64	-210
1503.24	-210	-64.9306		1652.64	-72.505
1503.26	-73.238	-64.9053		1652.65	-72.946
1503.28	-74.02	-64.8799		1652.65	-76.253
1503.3	-79.26	-64.8545		1652.66	-72.159
1503.32	-73.219	-64.8292		1652.66	-76.218
1503.34	-210	-64.8038		1652.66	-73.38
1503.36	-210	-64.7784		1652.67	-73.132
1503.38	-79.884	-64.7531		1652.67	-73.295
1503.4	-210	-64.7277		1652.68	-70.194
1503.42	-210	-64.7023		1652.68	-210
1503.44	-71.826	-64.677		1652.68	-72.151
1503.46	-210	-64.6516		1652.69	-79.14
1503.48	-210	-64.6262		1652.69	-210
1503.5	-210	-64.6009		1652.7	-210
1503.52	-74.753	-64.5755		1652.7	-210
1503.54	-210	-64.5502		1652.7	-210
1503.56	-74.928	-64.5248		1652.71	-210
1503.58	-210	-64.4994		1652.71	-72.438
1503.6	-210	-64.4741		1652.72	-210
1503.62	-70.66	-64.4487		1652.72	-210
1503.64	-66.693	-64.4234		1652.72	-74.181
1503.66	-63.351	-64.398		1652.73	-71.685
1503.68	-67.368	-64.3727		1652.73	-77.172
1503.7	-78.952	-64.3473		1652.74	-77.26
1503.72	-210	-64.322		1652.74	-70.741
1503.74	-80.544	-64.2966		1652.74	-74.773
1503.76	-210	-64.2713		1652.75	-210
1503.78	-71.911	-64.2459		1652.75	-210
1503.8	-210	-64.2206		1652.76	-74.573
1503.82	-210	-64.1952		1652.76	-70.032
1503.84	-210	-64.1699		1652.76	-71.112
1503.86	-69.101	-64.1445		1652.77	-210
1503.88	-210	-64.1192		1652.77	-210
1503.9	-80.966	-64.0938		1652.78	-69.138
1503.92	-210	-64.0685		1652.78	-210
1503.94	-70.477	-64.0431		1652.78	-71.432
1503.96	-86.881	-64.0178		1652.79	-210
1503.98	-73.979	-63.9924		1652.79	-74.418
1504	-210	-63.9671		1652.8	-210
1504.02	-73.466	-63.9417		1652.8	-76.476
1504.04	-210	-63.9164		1652.8	-68.712
1504.06	-69.13	-63.8911		1652.81	-68.143
1504.08	-210	-63.8657		1652.81	-74.444
1504.1	-210	-63.8404		1652.82	-210
1504.12	-77.7	-63.815		1652.82	-73.324
1504.14	-210	-63.7897		1652.82	-66.205
1504.16	-210	-63.7644		1652.83	-78.112
1504.18	-210	-63.739		1652.83	-210
1504.2	-210	-63.7137		1652.84	-210
1504.22	-77.46	-63.6884		1652.84	-210
1504.24	-210	-63.663		1652.84	-67.629
1504.26	-70.455	-63.6377		1652.85	-79.215
1504.28	-210	-63.6123		1652.85	-210
1504.3	-70.093	-63.587		1652.86	-76.692
1504.32	-77.252	-63.5617		1652.86	-210
1504.34	-81.767	-63.5364		1652.86	-210
1504.36	-210	-63.511		1652.87	-210
1504.38	-73.313	-63.4857		1652.87	-70.452
1504.4	-70.564	-63.4604		1652.88	-73.743
1504.42	-210	-63.435		1652.88	-210
1504.44	-74.721	-63.4097		1652.88	-79.337
1504.46	-89.961	-63.3844		1652.89	-67.588
1504.48	-66.627	-63.359		1652.89	-66.502
1504.5	-63.962	-63.3337		1652.9	-69.654
1504.52	-63.756	-63.3084		1652.9	-68.279
1504.54	-66.961	-63.2831		1652.9	-70.416
1504.56	-73.477	-63.2577		1652.91	-67.222
1504.58	-210	-63.2324		1652.91	-70.481
1504.6	-210	-63.2071		1652.92	-67.835
1504.62	-70.87	-63.1818		1652.92	-210
1504.64	-210	-63.1564		1652.92	-69.212
1504.66	-73.693	-63.1311		1652.93	-80.125
1504.68	-82.642	-63.1058		1652.93	-70.375
1504.7	-69.481	-63.0805		1652.94	-70.191
1504.72	-210	-63.0552		1652.94	-70.783
1504.74	-70.898	-63.0298		1652.94	-73.242
1504.76	-210	-63.0045		1652.95	-69.669
1504.78	-72.598	-62.9792		1652.95	-68.17
1504.8	-210	-62.9539		1652.96	-210
1504.82	-75.229	-62.9286		1652.96	-73.613
1504.84	-210	-62.9033		1652.96	-210
1504.86	-69.142	-62.878		1652.97	-83.372
1504.88	-73.248	-62.8526		1652.97	-80.951
1504.9	-71.65	-62.8273		1652.98	-68.033
1504.92	-210	-62.802		1652.98	-210
1504.94	-78.263	-62.7767		1652.98	-69.845
1504.96	-210	-62.7514		1652.99	-210
1504.98	-77.394	-62.7261		1652.99	-73.604
1505	-210	-62.7008		1653	-210
1505.02	-69.902	-62.6755		1653	-71.855
1505.04	-83.079	-62.6502		1653	-210
1505.06	-210	-62.6248		1653.01	-210
1505.08	-71.01	-62.5995		1653.01	-210
1505.1	-210	-62.5742		1653.02	-210
1505.12	-74.987	-62.5489		1653.02	-73.112
1505.14	-77.671	-62.5236		1653.02	-210
1505.16	-71.11	-62.4983		1653.03	-210
1505.18	-72.742	-62.473		1653.03	-78.314
1505.2	-210	-62.4477		1653.04	-210
1505.22	-76.867	-62.4224		1653.04	-210
1505.24	-210	-62.3971		1653.04	-210
1505.26	-210	-62.3718		1653.05	-210
1505.28	-81.231	-62.3465		1653.05	-69.654
1505.3	-69.893	-62.3212		1653.06	-67.483
1505.32	-210	-62.2959		1653.06	-69.313
1505.34	-67.18	-62.2706		1653.06	-69.463
1505.36	-62.2453	-62.2453		1653.07	-210
1505.38	-62.22	-62.22		1653.07	-210
1505.4	-68.77	-62.1947		1653.08	-210
1505.42	-68.789	-62.1694		1653.08	-69.11
1505.44	-210	-62.1441		1653.08	-75.648
1505.46	-210	-62.1188		1653.09	-210
1505.48	-75.601	-62.0935		1653.09	-210
1505.5	-73.963	-62.0682		1653.1	-210
1505.52	-210	-62.0429		1653.1	-210
1505.54	-68.689	-62.0177		1653.1	-210
1505.56	-71.572	-61.9924		1653.11	-73.051
1505.58	-71.945	-61.9671		1653.11	-210
1505.6	-210	-61.9418		1653.12	-71.322
1505.62	-67.41	-61.9165		1653.12	-210
1505.64	-74.058	-61.8912		1653.12	-210
1505.66	-210	-61.8659		1653.13	-210
1505.68	-71.228	-61.8406		1653.13	-71.21
1505.7	-210	-61.8153		1653.14	-210
1505.72	-210	-61.7901		1653.14	-210
1505.74	-68.259	-61.7648		1653.14	-210
1505.76	-70.938	-61.7395		1653.15	-70.083
1505.78	-77.572	-61.7142		1653.15	-69.697
1505.8	-72.465	-61.6889		1653.16	-70.07
1505.82	-210	-61.6636		1653.16	-210
1505.84	-210	-61.6384		1653.16	-74.373
1505.86	-210	-61.6131		1653.17	-76.553
1505.88	-210	-61.5878		1653.17	-210
1505.9	-210	-61.5625		1653.18	-71.298
1505.92	-69.844	-61.5372		1653.18	-72.391
1505.94	-210	-61.512		1653.18	-210
1505.96	-85.89	-61.4867		1653.19	-75.672
1505.98	-76.774	-61.4614		1653.19	-80.544
1506	-210	-61.4361		1653.2	-210
1506.02	-210	-61.4109		1653.2	-68.141
1506.04	-75.143	-61.3856		1653.2	-68.507
1506.06	-210	-61.3603		1653.21	-69.186
1506.08	-210	-61.335		1653.21	-68.563
1506.1	-210	-61.3098		1653.22	-73.125
1506.12	-210	-61.2845		1653.22	-66.228
1506.14	-210	-61.2592		1653.22	-67.87
1506.16	-74.845	-61.2339		1653.23	-210
1506.18	-63.751	-61.2087		1653.23	-210
1506.2	-61.256	-61.1834		1653.24	-210
1506.22	-61.1581	-61.1581		1653.24	-210
1506.24	-62.424	-61.1329		1653.24	-70.007
1506.26	-69.233	-61.1076		1653.25	-82.747
1506.28	-210	-61.0823		1653.25	-210
1506.3	-75.584	-61.0571		1653.26	-210
1506.32	-70.371	-61.0318		1653.26	-75.67
1506.34	-70.728	-61.0065		1653.26	-210
1506.36	-210	-60.9813		1653.27	-75.82
1506.38	-70.582	-60.956		1653.27	-210
1506.4	-210	-60.9307		1653.28	-72.644
1506.42	-210	-60.9055		1653.28	-69.501
1506.44	-76.132	-60.8802		1653.28	-210
1506.46	-71.82	-60.855		1653.29	-210
1506.48	-82.053	-60.8297		1653.29	-210
1506.5	-210	-60.8044		1653.3	-210
1506.52	-77.666	-60.7792		1653.3	-71.493
1506.54	-210	-60.7539		1653.3	-210
1506.56	-73.206	-60.7287		1653.31	-66.08
1506.58	-210	-60.7034		1653.31	-69.779
1506.6	-210	-60.6782		1653.32	-210
1506.62	-210	-60.6529		1653.32	-210
1506.64	-210	-60.6276		1653.32	-210
1506.66	-210	-60.6024		1653.33	-210
1506.68	-210	-60.5771		1653.33	-210
1506.7	-210	-60.5519		1653.34	-210
1506.72	-80.982	-60.5266		1653.34	-210
1506.74	-71.135	-60.5014		1653.34	-77.263
1506.76	-210	-60.4761		1653.35	-210
1506.78	-67.868	-60.4509		1653.35	-79.828
1506.8	-79.612	-60.4256		1653.36	-69.139
1506.82	-210	-60.4004		1653.36	-73.951
1506.84	-210	-60.3751		1653.36	-210
1506.86	-210	-60.3499		1653.37	-210
1506.88	-75.597	-60.3246		1653.37	-82.058
1506.9	-210	-60.2994		1653.38	-210
1506.92	-210	-60.2741		1653.38	-210
1506.94	-73.225	-60.2489		1653.38	-74.209
1506.96	-210	-60.2237		1653.39	-79.598
1506.98	-70.643	-60.1984		1653.39	-69.013
1507	-83.474	-60.1732		1653.4	-210
1507.02	-73.959	-60.1479		1653.4	-210
1507.04	-65.603	-60.1227		1653.4	-71.406
1507.06	-60.0974	-60.0974		1653.41	-76.596
1507.08	-60.0722	-60.0722		1653.41	-75.777
1507.1	-63.987	-60.047		1653.42	-75.793
1507.12	-210	-60.0217		1653.42	-69.978
1507.14	-73.305	-59.9965		1653.42	-74.157
1507.16	-210	-59.9712		1653.43	-210
1507.18	-210	-59.946		1653.43	-71.454
1507.2	-72.655	-59.9208		1653.44	-70.07
1507.22	-210	-59.8955		1653.44	-74.292
1507.24	-74.901	-59.8703		1653.44	-73.458
1507.26	-210	-59.8451		1653.45	-75.451
1507.28	-73.82	-59.8198		1653.45	-210
1507.3	-73.069	-59.7946		1653.46	-210
1507.32	-86.351	-59.7694		1653.46	-210
1507.34	-210	-59.7441		1653.46	-210
1507.36	-67.165	-59.7189		1653.47	-210
1507.38	-70.363	-59.6937		1653.47	-72.956
1507.4	-69.139	-59.6685		1653.48	-71.185
1507.42	-210	-59.6432		1653.48	-210
1507.44	-210	-59.618		1653.48	-210
1507.46	-210	-59.5928		1653.49	-210
1507.48	-210	-59.5675		1653.49	-71.744
1507.5	-210	-59.5423		1653.5	-88.363
1507.52	-82.461	-59.5171		1653.5	-71.466
1507.54	-71.269	-59.4919		1653.5	-68.815
1507.56	-210	-59.4666		1653.51	-73.764
1507.58	-210	-59.4414		1653.51	-71.721
1507.6	-210	-59.4162		1653.52	-210
1507.62	-71.59	-59.391		1653.52	-68.395
1507.64	-69.003	-59.3658		1653.52	-79.149
1507.66	-70.084	-59.3405		1653.53	-67.106
1507.68	-83.917	-59.3153		1653.53	-75.217
1507.7	-71.934	-59.2901		1653.54	-67.968
1507.72	-210	-59.2649		1653.54	-210
1507.74	-71.052	-59.2397		1653.54	-210
1507.76	-74.729	-59.2144		1653.55	-210
1507.78	-210	-59.1892		1653.55	-73.54
1507.8	-76.471	-59.164		1653.56	-210
1507.82	-210	-59.1388		1653.56	-67.722
1507.84	-71.959	-59.1136		1653.56	-66.613
1507.86	-210	-59.0884		1653.57	-210
1507.88	-68.366	-59.0631		1653.57	-210
1507.9	-60.628	-59.0379		1653.58	-210
1507.92	-59.0127	-59.0127		1653.58	-210
1507.94	-64.044	-58.9875		1653.58	-68.524
1507.96	-79.464	-58.9623		1653.59	-70.619
1507.98	-73.73	-58.9371		1653.59	-210
1508	-210	-58.9119		1653.6	-210
1508.02	-210	-58.8867		1653.6	-210
1508.04	-210	-58.8615		1653.6	-210
1508.06	-210	-58.8363		1653.61	-73.893
1508.08	-210	-58.8111		1653.61	-73.848
1508.1	-70.795	-58.7858		1653.62	-210
1508.12	-77.081	-58.7606		1653.62	-210
1508.14	-210	-58.7354		1653.62	-74.863
1508.16	-210	-58.7102		1653.63	-74.143
1508.18	-210	-58.685		1653.63	-79.527
1508.2	-73.82	-58.6598		1653.64	-74.056
1508.22	-210	-58.6346		1653.64	-210
1508.24	-210	-58.6094		1653.64	-79.587
1508.26	-75.736	-58.5842		1653.65	-77.089
1508.28	-76.054	-58.559		1653.65	-70.214
1508.3	-210	-58.5338		1653.66	-210
1508.32	-69.61	-58.5086		1653.66	-69.286
1508.34	-78.132	-58.4834		1653.66	-70.888
1508.36	-72.363	-58.4582		1653.67	-210
1508.38	-210	-58.433		1653.67	-73.149
1508.4	-210	-58.4078		1653.68	-69.354
1508.42	-210	-58.3826		1653.68	-71.464
1508.44	-75.396	-58.3574		1653.68	-73.322
1508.46	-210	-58.3323		1653.69	-210
1508.48	-210	-58.3071		1653.69	-210
1508.5	-210	-58.2819		1653.7	-210
1508.52	-210	-58.2567		1653.7	-210
1508.54	-210	-58.2315		1653.7	-210
1508.56	-210	-58.2063		1653.71	-68.52
1508.58	-210	-58.1811		1653.71	-74.357
1508.6	-210	-58.1559		1653.72	-210
1508.62	-210	-58.1307		1653.72	-210
1508.64	-76.955	-58.1055		1653.72	-74.453
1508.66	-67.744	-58.0803		1653.73	-77.428
1508.68	-67.277	-58.0552		1653.73	-210
1508.7	-68.881	-58.03		1653.74	-210
1508.72	-69.645	-58.0048		1653.74	-72.983
1508.74	-60.808	-57.9796		1653.74	-70.591
1508.76	-57.9544	-57.9544		1653.75	-210
1508.78	-57.9292	-57.9292		1653.75	-68.792
1508.8	-61.353	-57.9041		1653.76	-68.741
1508.82	-210	-57.8789		1653.76	-79.606
1508.84	-69.951	-57.8537		1653.76	-210
1508.86	-69.576	-57.8285		1653.77	-69.665
1508.88	-210	-57.8033		1653.77	-210
1508.9	-210	-57.7782		1653.78	-210
1508.92	-67.643	-57.753		1653.78	-73.236
1508.94	-75.14	-57.7278		1653.78	-69.332
1508.96	-68.621	-57.7026		1653.79	-210
1508.98	-74.673	-57.6774		1653.79	-72.842
1509	-210	-57.6523		1653.8	-69.944
1509.02	-74.563	-57.6271		1653.8	-72.185
1509.04	-68.596	-57.6019		1653.8	-210
1509.06	-75.505	-57.5767		1653.81	-210
1509.08	-210	-57.5516		1653.81	-71.542
1509.1	-75.953	-57.5264		1653.82	-210
1509.12	-210	-57.5012		1653.82	-71.324
1509.14	-210	-57.4761		1653.82	-70.2
1509.16	-73.352	-57.4509		1653.83	-72.623
1509.18	-72.665	-57.4257		1653.83	-74.498
1509.2	-210	-57.4005		1653.84	-69.39
1509.22	-71.811	-57.3754		1653.84	-210
1509.24	-74.784	-57.3502		1653.84	-68.06
1509.26	-210	-57.325		1653.85	-65.263
1509.28	-210	-57.2999		1653.85	-64.874
1509.3	-72.561	-57.2747		1653.86	-66.187
1509.32	-210	-57.2495		1653.86	-67.546
1509.34	-210	-57.2244		1653.86	-65.295
1509.36	-80.794	-57.1992		1653.87	-80.547
1509.38	-76.804	-57.1741		1653.87	-72.405
1509.4	-71.146	-57.1489		1653.88	-70.609
1509.42	-210	-57.1237		1653.88	-73.422
1509.44	-210	-57.0986		1653.88	-72.889
1509.46	-210	-57.0734		1653.89	-74.192
1509.48	-210	-57.0482		1653.89	-210
1509.5	-210	-57.0231		1653.9	-210
1509.52	-70.746	-56.9979		1653.9	-70.819
1509.54	-69.572	-56.9728		1653.9	-73.415
1509.56	-71.195	-56.9476		1653.91	-69.499
1509.58	-210	-56.9225		1653.91	-210
1509.6	-61.072	-56.8973		1653.92	-210
1509.62	-56.8721	-56.8721		1653.92	-210
1509.64	-56.929	-56.847		1653.92	-210
1509.66	-64.985	-56.8218		1653.93	-210
1509.68	-210	-56.7967		1653.93	-210
1509.7	-210	-56.7715		1653.94	-210
1509.72	-72.075	-56.7464		1653.94	-210
1509.74	-78.79	-56.7212		1653.94	-75.495
1509.76	-210	-56.6961		1653.95	-210
1509.78	-210	-56.6709		1653.95	-73.217
1509.8	-210	-56.6458		1653.96	-70.967
1509.82	-210	-56.6206		1653.96	-80.557
1509.84	-75.027	-56.5955		1653.96	-71.57
1509.86	-210	-56.5703		1653.97	-75.227
1509.88	-77.572	-56.5452		1653.97	-210
1509.9	-71.924	-56.52		1653.98	-72.177
1509.92	-210	-56.4949		1653.98	-74.588
1509.94	-73.925	-56.4698		1653.98	-86.191
1509.96	-210	-56.4446		1653.99	-210
1509.98	-73.464	-56.4195		1653.99	-210
1510	-70.486	-56.3943		1654	-210
1510.02	-210	-56.3692		1654	-210
1510.04	-88.453	-56.344		1654	-68.996
1510.06	-210	-56.3189		1654.01	-67.282
1510.08	-79.402	-56.2938		1654.01	-210
1510.1	-75.522	-56.2686		1654.02	-210
1510.12	-210	-56.2435		1654.02	-67.812
1510.14	-210	-56.2183		1654.02	-77.161
1510.16	-69.518	-56.1932		1654.03	-77.254
1510.18	-71.528	-56.1681		1654.03	-210
1510.2	-210	-56.1429		1654.04	-210
1510.22	-210	-56.1178		1654.04	-68.859
1510.24	-72.454	-56.0927		1654.04	-74.651
1510.26	-68.976	-56.0675		1654.05	-72.631
1510.28	-210	-56.0424		1654.05	-210
1510.3	-73.905	-56.0173		1654.06	-88.917
1510.32	-210	-55.9921		1654.06	-73.701
1510.34	-70.855	-55.967		1654.06	-210
1510.36	-210	-55.9419		1654.07	-71.171
1510.38	-87.452	-55.9167		1654.07	-210
1510.4	-76.586	-55.8916		1654.08	-71.921
1510.42	-210	-55.8665		1654.08	-210
1510.44	-77.137	-55.8414		1654.08	-85.678
1510.46	-57.347	-55.8162		1654.09	-72.767
1510.48	-55.7911	-55.7911		1654.09	-210
1510.5	-56.227	-55.766		1654.1	-210
1510.52	-64.576	-55.7408		1654.1	-69.074
1510.54	-210	-55.7157		1654.1	-76.431
1510.56	-70.133	-55.6906		1654.11	-210
1510.58	-81.216	-55.6655		1654.11	-84.843
1510.6	-210	-55.6404		1654.12	-67.74
1510.62	-210	-55.6152		1654.12	-210
1510.64	-210	-55.5901		1654.12	-69.888
1510.66	-210	-55.565		1654.13	-73.21
1510.68	-84.955	-55.5399		1654.13	-210
1510.7	-74.446	-55.5147		1654.14	-71.789
1510.72	-80.521	-55.4896		1654.14	-69.219
1510.74	-210	-55.4645		1654.14	-67.98
1510.76	-74.456	-55.4394		1654.15	-64.677
1510.78	-69.395	-55.4143		1654.15	-65.827
1510.8	-77.166	-55.3892		1654.16	-68.712
1510.82	-210	-55.364		1654.16	-72.306
1510.84	-210	-55.3389		1654.16	-210
1510.86	-210	-55.3138		1654.17	-70.042
1510.88	-73.456	-55.2887		1654.17	-72.53
1510.9	-210	-55.2636		1654.18	-75.874
1510.92	-71.827	-55.2385		1654.18	-70.404
1510.94	-69.544	-55.2134		1654.18	-67.933
1510.96	-210	-55.1883		1654.19	-210
1510.98	-210	-55.1631		1654.19	-69.525
1511	-71.191	-55.138		1654.2	-68.64
1511.02	-210	-55.1129		1654.2	-72.546
1511.04	-210	-55.0878		1654.2	-67.764
1511.06	-67.661	-55.0627		1654.21	-69.683
1511.08	-210	-55.0376		1654.21	-68.841
1511.1	-210	-55.0125		1654.22	-71.582
1511.12	-84.948	-54.9874		1654.22	-210
1511.14	-66.672	-54.9623		1654.22	-73.995
1511.16	-72.937	-54.9372		1654.23	-71.033
1511.18	-210	-54.9121		1654.23	-72.479
1511.2	-74.232	-54.887		1654.24	-210
1511.22	-74.385	-54.8619		1654.24	-210
1511.24	-210	-54.8368		1654.24	-210
1511.26	-210	-54.8117		1654.25	-210
1511.28	-210	-54.7866		1654.25	-210
1511.3	-63.995	-54.7615		1654.26	-210
1511.32	-58.659	-54.7364		1654.26	-75.39
1511.34	-54.7113	-54.7113		1654.26	-71.854
1511.36	-56.572	-54.6862		1654.27	-210
1511.38	-67.858	-54.6611		1654.27	-210
1511.4	-210	-54.636		1654.28	-210
1511.42	-210	-54.6109		1654.28	-69.854
1511.44	-210	-54.5858		1654.28	-76.138
1511.46	-79.19	-54.5607		1654.29	-78.629
1511.48	-210	-54.5356		1654.29	-69.142
1511.5	-75.307	-54.5105		1654.3	-71.539
1511.52	-210	-54.4854		1654.3	-71.791
1511.54	-210	-54.4603		1654.3	-66.692
1511.56	-210	-54.4352		1654.31	-70.934
1511.58	-210	-54.4102		1654.31	-73.876
1511.6	-74.028	-54.3851		1654.32	-210
1511.62	-210	-54.36		1654.32	-77.081
1511.64	-210	-54.3349		1654.32	-210
1511.66	-210	-54.3098		1654.33	-86.595
1511.68	-79.908	-54.2847		1654.33	-68.522
1511.7	-71.298	-54.2596		1654.34	-210
1511.72	-73.572	-54.2345		1654.34	-210
1511.74	-77.654	-54.2095		1654.34	-210
1511.76	-210	-54.1844		1654.35	-210
1511.78	-72.113	-54.1593		1654.35	-73.309
1511.8	-72.638	-54.1342		1654.36	-210
1511.82	-210	-54.1091		1654.36	-78.019
1511.84	-210	-54.084		1654.36	-210
1511.86	-89.923	-54.059		1654.37	-75.997
1511.88	-78.487	-54.0339		1654.37	-82.365
1511.9	-75.432	-54.0088		1654.38	-70.87
1511.92	-67.872	-53.9837		1654.38	-76.617
1511.94	-72.079	-53.9587		1654.38	-210
1511.96	-70.809	-53.9336		1654.39	-210
1511.98	-68.864	-53.9085		1654.39	-210
1512	-68.834	-53.8834		1654.4	-210
1512.02	-210	-53.8583		1654.4	-210
1512.04	-70.925	-53.8333		1654.4	-210
1512.06	-68.172	-53.8082		1654.41	-83.896
1512.08	-210	-53.7831		1654.41	-210
1512.1	-70.455	-53.758		1654.42	-210
1512.12	-210	-53.733		1654.42	-76.046
1512.14	-67.587	-53.7079		1654.42	-210
1512.16	-61.086	-53.6828		1654.43	-74.376
1512.18	-55.251	-53.6578		1654.43	-210
1512.2	-53.6327	-53.6327		1654.44	-79.392
1512.22	-60.145	-53.6076		1654.44	-74.328
1512.24	-74.068	-53.5826		1654.44	-66.323
1512.26	-87.219	-53.5575		1654.45	-210
1512.28	-210	-53.5324		1654.45	-81.756
1512.3	-73.31	-53.5074		1654.46	-71.239
1512.32	-71.472	-53.4823		1654.46	-73.941
1512.34	-210	-53.4572		1654.46	-79.971
1512.36	-70.047	-53.4322		1654.47	-210
1512.38	-210	-53.4071		1654.47	-210
1512.4	-210	-53.382		1654.48	-210
1512.42	-210	-53.357		1654.48	-71.229
1512.44	-210	-53.3319		1654.48	-210
1512.46	-74.536	-53.3069		1654.49	-210
1512.48	-210	-53.2818		1654.49	-67.98
1512.5	-83.435	-53.2567		1654.5	-71.86
1512.52	-210	-53.2317		1654.5	-76.63
1512.54	-74.313	-53.2066		1654.5	-70.017
1512.56	-72.697	-53.1816		1654.51	-68.187
1512.58	-210	-53.1565		1654.51	-210
1512.6	-210	-53.1314		1654.52	-77.24
1512.62	-82.664	-53.1064		1654.52	-210
1512.64	-210	-53.0813		1654.52	-70.556
1512.66	-86.389	-53.0563		1654.53	-67.926
1512.68	-69.966	-53.0312		1654.53	-75.862
1512.7	-81.442	-53.0062		1654.54	-75.763
1512.72	-67.514	-52.9811		1654.54	-210
1512.74	-210	-52.9561		1654.54	-210
1512.76	-72.42	-52.931		1654.55	-68.916
1512.78	-210	-52.906		1654.55	-77.463
1512.8	-71.386	-52.8809		1654.56	-68.895
1512.82	-77.623	-52.8559		1654.56	-210
1512.84	-71.887	-52.8308		1654.56	-67.703
1512.86	-69.234	-52.8058		1654.57	-74.594
1512.88	-210	-52.7807		1654.57	-67.177
1512.9	-210	-52.7557		1654.58	-75.274
1512.92	-75.287	-52.7306		1654.58	-210
1512.94	-78.61	-52.7056		1654.58	-210
1512.96	-210	-52.6805		1654.59	-69.028
1512.98	-210	-52.6555		1654.59	-210
1513	-65.658	-52.6305		1654.6	-210
1513.02	-62.096	-52.6054		1654.6	-210
1513.04	-52.5804	-52.5804		1654.6	-210
1513.06	-52.5553	-52.5553		1654.61	-66.739
1513.08	-55.749	-52.5303		1654.61	-210
1513.1	-63.496	-52.5053		1654.62	-210
1513.12	-73.51	-52.4802		1654.62	-71.783
1513.14	-81.712	-52.4552		1654.62	-74.733
1513.16	-69.377	-52.4301		1654.63	-75.506
1513.18	-210	-52.4051		1654.63	-210
1513.2	-210	-52.3801		1654.64	-69.412
1513.22	-72.871	-52.355		1654.64	-70.7
1513.24	-210	-52.33		1654.64	-69.293
1513.26	-210	-52.305		1654.65	-77.206
1513.28	-210	-52.2799		1654.65	-72.6
1513.3	-80.944	-52.2549		1654.66	-210
1513.32	-210	-52.2299		1654.66	-72.776
1513.34	-76.704	-52.2048		1654.66	-74.391
1513.36	-84.686	-52.1798		1654.67	-210
1513.38	-210	-52.1548		1654.67	-68.383
1513.4	-210	-52.1297		1654.68	-72.013
1513.42	-210	-52.1047		1654.68	-71.69
1513.44	-73.816	-52.0797		1654.68	-76.067
1513.46	-210	-52.0547		1654.69	-83.678
1513.48	-73.379	-52.0296		1654.69	-76.989
1513.5	-210	-52.0046		1654.7	-210
1513.52	-210	-51.9796		1654.7	-67.514
1513.54	-74.815	-51.9545		1654.7	-68.791
1513.56	-210	-51.9295		1654.71	-210
1513.58	-69.975	-51.9045		1654.71	-210
1513.6	-72.762	-51.8795		1654.72	-210
1513.62	-78.08	-51.8545		1654.72	-74.316
1513.64	-210	-51.8294		1654.72	-69.626
1513.66	-210	-51.8044		1654.73	-70.778
1513.68	-70.031	-51.7794		1654.73	-73.437
1513.7	-210	-51.7544		1654.74	-74.129
1513.72	-210	-51.7294		1654.74	-88.277
1513.74	-210	-51.7043		1654.74	-69.914
1513.76	-210	-51.6793		1654.75	-210
1513.78	-210	-51.6543		1654.75	-210
1513.8	-73.812	-51.6293		1654.76	-82.772
1513.82	-68.414	-51.6043		1654.76	-71.382
1513.84	-73.132	-51.5793		1654.76	-75.195
1513.86	-68.409	-51.5542		1654.77	-74.197
1513.88	-59.042	-51.5292		1654.77	-66.442
1513.9	-54.094	-51.5042		1654.78	-68.097
1513.92	-53.317	-51.4792		1654.78	-70.671
1513.94	-59.581	-51.4542		1654.78	-64.894
1513.96	-69.47	-51.4292		1654.79	-64.016
1513.98	-78.598	-51.4042		1654.79	-61.713
1514	-68.187	-51.3792		1654.8	-63.873
1514.02	-72.116	-51.3541		1654.8	-63.723
1514.04	-210	-51.3291		1654.8	-63.62
1514.06	-79.353	-51.3041		1654.81	-67.127
1514.08	-210	-51.2791		1654.81	-64.854
1514.1	-74.729	-51.2541		1654.82	-66.374
1514.12	-75.172	-51.2291		1654.82	-72.941
1514.14	-210	-51.2041		1654.82	-69.309
1514.16	-74.255	-51.1791		1654.83	-210
1514.18	-210	-51.1541		1654.83	-75.625
1514.2	-210	-51.1291		1654.84	-210
1514.22	-210	-51.1041		1654.84	-210
1514.24	-68.956	-51.0791		1654.84	-210
1514.26	-70.917	-51.0541		1654.85	-70.258
1514.28	-73.627	-51.0291		1654.85	-69.137
1514.3	-210	-51.0041		1654.86	-71.702
1514.32	-210	-50.9791		1654.86	-210
1514.34	-73.01	-50.9541		1654.86	-210
1514.36	-210	-50.9291		1654.87	-70.722
1514.38	-72.933	-50.9041		1654.87	-68.585
1514.4	-75.864	-50.8791		1654.88	-64.719
1514.42	-210	-50.8541		1654.88	-71.508
1514.44	-210	-50.8291		1654.88	-210
1514.46	-73.733	-50.8041		1654.89	-210
1514.48	-210	-50.7791		1654.89	-210
1514.5	-210	-50.7541		1654.9	-71.885
1514.52	-210	-50.7291		1654.9	-68.951
1514.54	-69.401	-50.7041		1654.9	-210
1514.56	-83.413	-50.6791		1654.91	-72.679
1514.58	-210	-50.6542		1654.91	-71.984
1514.6	-210	-50.6292		1654.92	-210
1514.62	-210	-50.6042		1654.92	-76.33
1514.64	-210	-50.5792		1654.92	-68.34
1514.66	-69.346	-50.5542		1654.93	-210
1514.68	-68.818	-50.5292		1654.93	-210
1514.7	-66.321	-50.5042		1654.94	-210
1514.72	-67.263	-50.4792		1654.94	-210
1514.74	-58.292	-50.4543		1654.94	-70.47
1514.76	-50.4293	-50.4293		1654.95	-210
1514.78	-50.4043	-50.4043		1654.95	-95.075
1514.8	-52.233	-50.3793		1654.96	-210
1514.82	-64.874	-50.3543		1654.96	-210
1514.84	-67.772	-50.3293		1654.96	-210
1514.86	-70.733	-50.3044		1654.97	-210
1514.88	-79.185	-50.2794		1654.97	-69.986
1514.9	-210	-50.2544		1654.98	-210
1514.92	-72.141	-50.2294		1654.98	-210
1514.94	-69.689	-50.2044		1654.98	-210
1514.96	-210	-50.1795		1654.99	-210
1514.98	-210	-50.1545		1654.99	-72.278
1515	-73.325	-50.1295		1655	-210
1515.02	-210	-50.1045		1655	-210
1515.04	-85.406	-50.0795		1655	-210
1515.06	-210	-50.0546		1655.01	-67.707
1515.08	-70.03	-50.0296		1655.01	-210
1515.1	-88.082	-50.0046		1655.02	-210
1515.12	-210	-49.9797		1655.02	-210
1515.14	-77.83	-49.9547		1655.02	-69.209
1515.16	-73.785	-49.9297		1655.03	-210
1515.18	-210	-49.9047		1655.03	-210
1515.2	-210	-49.8798		1655.04	-67.656
1515.22	-70.709	-49.8548		1655.04	-66.831
1515.24	-70.017	-49.8298		1655.04	-69.274
1515.26	-210	-49.8049		1655.05	-75.172
1515.28	-86.288	-49.7799		1655.05	-71.379
1515.3	-79.346	-49.7549		1655.06	-210
1515.32	-76.28	-49.73		1655.06	-74.58
1515.34	-75.663	-49.705		1655.06	-72.129
1515.36	-74.29	-49.68		1655.07	-210
1515.38	-210	-49.6551		1655.07	-69.674
1515.4	-210	-49.6301		1655.08	-65.965
1515.42	-76.708	-49.6051		1655.08	-67.16
1515.44	-86.808	-49.5802		1655.08	-66.845
1515.46	-74.501	-49.5552		1655.09	-63.653
1515.48	-210	-49.5303		1655.09	-66.747
1515.5	-210	-49.5053		1655.1	-66.738
1515.52	-77.924	-49.4803		1655.1	-65.727
1515.54	-71.932	-49.4554		1655.1	-74.035
1515.56	-68.334	-49.4304		1655.11	-210
1515.58	-210	-49.4055		1655.11	-210
1515.6	-58.112	-49.3805		1655.12	-210
1515.62	-50.438	-49.3555		1655.12	-210
1515.64	-49.849	-49.3306		1655.12	-210
1515.66	-54.803	-49.3056		1655.13	-210
1515.68	-65.103	-49.2807		1655.13	-210
1515.7	-68.876	-49.2557		1655.14	-69.761
1515.72	-83.411	-49.2308		1655.14	-75.427
1515.74	-210	-49.2058		1655.14	-210
1515.76	-72.746	-49.1809		1655.15	-69.287
1515.78	-73.242	-49.1559		1655.15	-65.487
1515.8	-210	-49.131		1655.16	-67.394
1515.82	-70.532	-49.106		1655.16	-68.374
1515.84	-68.631	-49.0811		1655.16	-210
1515.86	-77.715	-49.0561		1655.17	-69.098
1515.88	-88.335	-49.0312		1655.17	-210
1515.9	-73.944	-49.0062		1655.18	-210
1515.92	-210	-48.9813		1655.18	-210
1515.94	-68.36	-48.9563		1655.18	-210
1515.96	-73.518	-48.9314		1655.19	-68.66
1515.98	-70.917	-48.9064		1655.19	-70.402
1516	-210	-48.8815		1655.2	-79.56
1516.02	-76.143	-48.8566		1655.2	-210
1516.04	-210	-48.8316		1655.2	-78.838
1516.06	-210	-48.8067		1655.21	-210
1516.08	-210	-48.7817		1655.21	-210
1516.1	-210	-48.7568		1655.22	-70.648
1516.12	-210	-48.7318		1655.22	-74.488
1516.14	-210	-48.7069		1655.22	-71.153
1516.16	-69.791	-48.682		1655.23	-210
1516.18	-77.493	-48.657		1655.23	-70.106
1516.2	-210	-48.6321		1655.24	-68.226
1516.22	-210	-48.6072		1655.24	-66.462
1516.24	-210	-48.5822		1655.24	-68.848
1516.26	-70.32	-48.5573		1655.25	-74.063
1516.28	-77.242	-48.5323		1655.25	-70.231
1516.3	-70.505	-48.5074		1655.26	-71.144
1516.32	-76.361	-48.4825		1655.26	-75.351
1516.34	-210	-48.4575		1655.26	-210
1516.36	-210	-48.4326		1655.27	-72.672
1516.38	-71.515	-48.4077		1655.27	-210
1516.4	-210	-48.3828		1655.28	-73.783
1516.42	-65.794	-48.3578		1655.28	-71.481
1516.44	-64.068	-48.3329		1655.28	-210
1516.46	-54.994	-48.308		1655.29	-68.13
1516.48	-48.283	-48.283		1655.29	-210
1516.5	-48.2581	-48.2581		1655.3	-210
1516.52	-50.797	-48.2332		1655.3	-73.376
1516.54	-60.976	-48.2083		1655.3	-79.743
1516.56	-68.658	-48.1833		1655.31	-210
1516.58	-79.653	-48.1584		1655.31	-210
1516.6	-69.748	-48.1335		1655.32	-72.711
1516.62	-210	-48.1086		1655.32	-210
1516.64	-210	-48.0836		1655.32	-72.038
1516.66	-210	-48.0587		1655.33	-210
1516.68	-210	-48.0338		1655.33	-210
1516.7	-210	-48.0089		1655.34	-70.106
1516.72	-210	-47.9839		1655.34	-210
1516.74	-210	-47.959		1655.34	-73.405
1516.76	-72.464	-47.9341		1655.35	-77.369
1516.78	-69.375	-47.9092		1655.35	-76.626
1516.8	-210	-47.8843		1655.36	-210
1516.82	-72.344	-47.8594		1655.36	-210
1516.84	-210	-47.8344		1655.36	-69.331
1516.86	-68.993	-47.8095		1655.37	-77.787
1516.88	-69.1	-47.7846		1655.37	-210
1516.9	-70.379	-47.7597		1655.38	-210
1516.92	-210	-47.7348		1655.38	-69.864
1516.94	-67.029	-47.7099		1655.38	-75.099
1516.96	-79.462	-47.685		1655.39	-210
1516.98	-210	-47.66		1655.39	-210
1517	-68.862	-47.6351		1655.4	-210
1517.02	-210	-47.6102		1655.4	-210
1517.04	-69.615	-47.5853		1655.4	-210
1517.06	-74.094	-47.5604		1655.41	-210
1517.08	-210	-47.5355		1655.41	-74.444
1517.1	-70.681	-47.5106		1655.42	-71.754
1517.12	-76.631	-47.4857		1655.42	-210
1517.14	-210	-47.4608		1655.42	-69.456
1517.16	-79.022	-47.4359		1655.43	-77.381
1517.18	-210	-47.411		1655.43	-210
1517.2	-210	-47.3861		1655.44	-210
1517.22	-70.738	-47.3612		1655.44	-74.26
1517.24	-81.689	-47.3363		1655.44	-210
1517.26	-73.045	-47.3113		1655.45	-73.528
1517.28	-210	-47.2864		1655.45	-70.333
1517.3	-67.203	-47.2615		1655.46	-67.49
1517.32	-60.265	-47.2366		1655.46	-66.708
1517.34	-52.501	-47.2117		1655.46	-210
1517.36	-48.34	-47.1868		1655.47	-210
1517.38	-50.001	-47.1619		1655.47	-210
1517.4	-57.299	-47.1371		1655.48	-210
1517.42	-67.192	-47.1122		1655.48	-210
1517.44	-78.06	-47.0873		1655.48	-210
1517.46	-210	-47.0624		1655.49	-68.367
1517.48	-79.336	-47.0375		1655.49	-68.151
1517.5	-210	-47.0126		1655.5	-210
1517.52	-210	-46.9877		1655.5	-210
1517.54	-210	-46.9628		1655.5	-210
1517.56	-210	-46.9379		1655.51	-67.697
1517.58	-210	-46.913		1655.51	-69.225
1517.6	-210	-46.8881		1655.52	-74.713
1517.62	-210	-46.8632		1655.52	-69.678
1517.64	-71.165	-46.8383		1655.52	-210
1517.66	-72.221	-46.8134		1655.53	-75.407
1517.68	-70.413	-46.7885		1655.53	-210
1517.7	-210	-46.7637		1655.54	-70.402
1517.72	-210	-46.7388		1655.54	-210
1517.74	-210	-46.7139		1655.54	-210
1517.76	-210	-46.689		1655.55	-210
1517.78	-74.826	-46.6641		1655.55	-67.62
1517.8	-78.056	-46.6392		1655.56	-70.002
1517.82	-72.769	-46.6143		1655.56	-210
1517.84	-72.418	-46.5895		1655.56	-68.841
1517.86	-76.695	-46.5646		1655.57	-73.292
1517.88	-210	-46.5397		1655.57	-210
1517.9	-70.628	-46.5148		1655.58	-210
1517.92	-72.009	-46.4899		1655.58	-75.049
1517.94	-210	-46.4651		1655.58	-70.559
1517.96	-210	-46.4402		1655.59	-210
1517.98	-70.327	-46.4153		1655.59	-70.451
1518	-67.019	-46.3904		1655.6	-75.213
1518.02	-210	-46.3655		1655.6	-210
1518.04	-76.639	-46.3407		1655.6	-70.337
1518.06	-210	-46.3158		1655.61	-210
1518.08	-210	-46.2909		1655.61	-70.863
1518.1	-70.244	-46.266		1655.62	-66.19
1518.12	-77.248	-46.2412		1655.62	-74.007
1518.14	-69.967	-46.2163		1655.62	-75.119
1518.16	-65.25	-46.1914		1655.63	-74.091
1518.18	-58.409	-46.1665		1655.63	-72.299
1518.2	-50.282	-46.1417		1655.64	-210
1518.22	-46.1168	-46.1168		1655.64	-69.006
1518.24	-46.0919	-46.0919		1655.64	-210
1518.26	-54.038	-46.0671		1655.65	-210
1518.28	-60.769	-46.0422		1655.65	-71.307
1518.3	-67.937	-46.0173		1655.66	-210
1518.32	-73.994	-45.9925		1655.66	-210
1518.34	-74.65	-45.9676		1655.66	-70.066
1518.36	-70.899	-45.9427		1655.67	-77.232
1518.38	-71.219	-45.9179		1655.67	-210
1518.4	-210	-45.893		1655.68	-210
1518.42	-210	-45.8681		1655.68	-210
1518.44	-210	-45.8433		1655.68	-210
1518.46	-210	-45.8184		1655.69	-81.849
1518.48	-210	-45.7935		1655.69	-210
1518.5	-210	-45.7687		1655.7	-210
1518.52	-73.693	-45.7438		1655.7	-65.868
1518.54	-75.109	-45.719		1655.7	-210
1518.56	-89.891	-45.6941		1655.71	-69.453
1518.58	-210	-45.6692		1655.71	-71.386
1518.6	-210	-45.6444		1655.72	-63.051
1518.62	-72.806	-45.6195		1655.72	-64.796
1518.64	-210	-45.5947		1655.72	-60.782
1518.66	-210	-45.5698		1655.73	-60.679
1518.68	-210	-45.5449		1655.73	-61.391
1518.7	-79.163	-45.5201		1655.74	-62.63
1518.72	-210	-45.4952		1655.74	-62.371
1518.74	-210	-45.4704		1655.74	-61.586
1518.76	-210	-45.4455		1655.75	-62.152
1518.78	-210	-45.4207		1655.75	-67.997
1518.8	-210	-45.3958		1655.76	-69.995
1518.82	-210	-45.371		1655.76	-66.046
1518.84	-67.865	-45.3461		1655.76	-70.909
1518.86	-210	-45.3213		1655.77	-70.714
1518.88	-210	-45.2964		1655.77	-71.522
1518.9	-74.643	-45.2716		1655.78	-210
1518.92	-85.517	-45.2467		1655.78	-72.809
1518.94	-71.088	-45.2219		1655.78	-210
1518.96	-74.874	-45.197		1655.79	-210
1518.98	-71.669	-45.1722		1655.79	-210
1519	-70.574	-45.1473		1655.8	-210
1519.02	-67.331	-45.1225		1655.8	-210
1519.04	-63.316	-45.0976		1655.8	-210
1519.06	-52.371	-45.0728		1655.81	-73.296
1519.08	-47.701	-45.048		1655.81	-86.785
1519.1	-48.095	-45.0231		1655.82	-210
1519.12	-52.278	-44.9983		1655.82	-210
1519.14	-63.074	-44.9734		1655.82	-210
1519.16	-70.296	-44.9486		1655.83	-210
1519.18	-71.195	-44.9238		1655.83	-210
1519.2	-72.648	-44.8989		1655.84	-74.737
1519.22	-75.052	-44.8741		1655.84	-85.134
1519.24	-76.593	-44.8492		1655.84	-68.638
1519.26	-74.264	-44.8244		1655.85	-77.596
1519.28	-210	-44.7996		1655.85	-78.262
1519.3	-210	-44.7747		1655.86	-210
1519.32	-210	-44.7499		1655.86	-210
1519.34	-210	-44.7251		1655.86	-74.587
1519.36	-210	-44.7002		1655.87	-210
1519.38	-210	-44.6754		1655.87	-210
1519.4	-74.012	-44.6506		1655.88	-210
1519.42	-210	-44.6257		1655.88	-72.494
1519.44	-72.176	-44.6009		1655.88	-70.191
1519.46	-210	-44.5761		1655.89	-210
1519.48	-74.671	-44.5512		1655.89	-210
1519.5	-210	-44.5264		1655.9	-210
1519.52	-71.254	-44.5016		1655.9	-210
1519.54	-73.077	-44.4768		1655.9	-71.777
1519.56	-210	-44.4519		1655.91	-210
1519.58	-70.274	-44.4271		1655.91	-210
1519.6	-210	-44.4023		1655.92	-68.201
1519.62	-80.313	-44.3775		1655.92	-70.501
1519.64	-210	-44.3526		1655.92	-210
1519.66	-210	-44.3278		1655.93	-210
1519.68	-74.134	-44.303		1655.93	-210
1519.7	-210	-44.2782		1655.94	-210
1519.72	-210	-44.2533		1655.94	-70.225
1519.74	-210	-44.2285		1655.94	-210
1519.76	-71.674	-44.2037		1655.95	-77.425
1519.78	-79.216	-44.1789		1655.95	-210
1519.8	-68.514	-44.1541		1655.96	-71.544
1519.82	-70.677	-44.1292		1655.96	-74.975
1519.84	-75.434	-44.1044		1655.96	-210
1519.86	-210	-44.0796		1655.97	-210
1519.88	-70.435	-44.0548		1655.97	-71.672
1519.9	-64.031	-44.03		1655.98	-210
1519.92	-56.552	-44.0051		1655.98	-67.887
1519.94	-47.901	-43.9803		1655.98	-210
1519.96	-43.9555	-43.9555		1655.99	-67.602
1519.98	-51.006	-43.9307		1655.99	-210
1520	-59.164	-43.9059		1656	-210
1520.02	-67.007	-43.8811		1656	-210
1520.04	-210	-43.8563		1656	-210
1520.06	-210	-43.8315		1656.01	-71.625
1520.08	-210	-43.8066		1656.01	-210
1520.1	-210	-43.7818		1656.02	-66.704
1520.12	-210	-43.757		1656.02	-64.771
1520.14	-70.183	-43.7322		1656.02	-59.541
1520.16	-70.348	-43.7074		1656.03	-60.604
1520.18	-74.981	-43.6826		1656.03	-62.226
1520.2	-72.603	-43.6578		1656.04	-62.833
1520.22	-210	-43.633		1656.04	-63.872
1520.24	-210	-43.6082		1656.04	-66.675
1520.26	-69.834	-43.5834		1656.05	-66.67
1520.28	-210	-43.5586		1656.05	-210
1520.3	-69.814	-43.5338		1656.06	-73.081
1520.32	-68.376	-43.509		1656.06	-210
1520.34	-210	-43.4842		1656.06	-70.268
1520.36	-68.682	-43.4594		1656.07	-210
1520.38	-69.813	-43.4346		1656.07	-210
1520.4	-77.385	-43.4098		1656.08	-73.664
1520.42	-77.677	-43.385		1656.08	-210
1520.44	-66.145	-43.3602		1656.08	-68.524
1520.46	-210	-43.3354		1656.09	-69.712
1520.48	-210	-43.3106		1656.09	-68.065
1520.5	-210	-43.2858		1656.1	-68.385
1520.52	-71.469	-43.261		1656.1	-65.433
1520.54	-210	-43.2362		1656.1	-66.571
1520.56	-76.947	-43.2114		1656.11	-71.848
1520.58	-210	-43.1866		1656.11	-210
1520.6	-71.258	-43.1618		1656.12	-210
1520.62	-210	-43.137		1656.12	-80.766
1520.64	-76.492	-43.1122		1656.12	-210
1520.66	-210	-43.0874		1656.13	-210
1520.68	-210	-43.0626		1656.13	-210
1520.7	-72.889	-43.0379		1656.14	-79.705
1520.72	-210	-43.0131		1656.14	-74.074
1520.74	-67.314	-42.9883		1656.14	-210
1520.76	-61.749	-42.9635		1656.15	-210
1520.78	-55.373	-42.9387		1656.15	-71.323
1520.8	-45.045	-42.9139		1656.16	-210
1520.82	-42.8891	-42.8891		1656.16	-210
1520.84	-43.189	-42.8643		1656.16	-210
1520.86	-50.867	-42.8396		1656.17	-210
1520.88	-60.8	-42.8148		1656.17	-70.978
1520.9	-67.685	-42.79		1656.18	-69.101
1520.92	-80.798	-42.7652		1656.18	-72.218
1520.94	-69.062	-42.7404		1656.18	-210
1520.96	-74.337	-42.7156		1656.19	-210
1520.98	-210	-42.6909		1656.19	-210
1521	-73.24	-42.6661		1656.2	-75.08
1521.02	-73.71	-42.6413		1656.2	-68.051
1521.04	-74.145	-42.6165		1656.2	-210
1521.06	-75.035	-42.5917		1656.21	-73.616
1521.08	-69.978	-42.567		1656.21	-74.334
1521.1	-76.355	-42.5422		1656.22	-67.752
1521.12	-71.56	-42.5174		1656.22	-210
1521.14	-210	-42.4926		1656.22	-210
1521.16	-68.518	-42.4679		1656.23	-92.877
1521.18	-71.455	-42.4431		1656.23	-65.36
1521.2	-210	-42.4183		1656.24	-77.072
1521.22	-210	-42.3935		1656.24	-210
1521.24	-210	-42.3688		1656.24	-210
1521.26	-73.363	-42.344		1656.25	-69.672
1521.28	-210	-42.3192		1656.25	-74.52
1521.3	-70.054	-42.2945		1656.26	-210
1521.32	-210	-42.2697		1656.26	-210
1521.34	-80.425	-42.2449		1656.26	-210
1521.36	-210	-42.2202		1656.27	-76.494
1521.38	-73.667	-42.1954		1656.27	-69.847
1521.4	-69.183	-42.1706		1656.28	-69.75
1521.42	-210	-42.1458		1656.28	-69.707
1521.44	-210	-42.1211		1656.28	-86.508
1521.46	-210	-42.0963		1656.29	-72.11
1521.48	-68.084	-42.0716		1656.29	-68.824
1521.5	-78.34	-42.0468		1656.3	-81.699
1521.52	-210	-42.022		1656.3	-210
1521.54	-210	-41.9973		1656.3	-77.481
1521.56	-73.62	-41.9725		1656.31	-210
1521.58	-210	-41.9477		1656.31	-69.489
1521.6	-67.714	-41.923		1656.32	-210
1521.62	-62.319	-41.8982		1656.32	-71.605
1521.64	-57.523	-41.8735		1656.32	-71.06
1521.66	-49.159	-41.8487		1656.33	-210
1521.68	-41.8239	-41.8239		1656.33	-210
1521.7	-41.7992	-41.7992		1656.34	-67.923
1521.72	-48.888	-41.7744		1656.34	-70.655
1521.74	-57.618	-41.7497		1656.34	-85.499
1521.76	-67.472	-41.7249		1656.35	-210
1521.78	-72.452	-41.7002		1656.35	-210
1521.8	-71.088	-41.6754		1656.36	-68.929
1521.82	-72.822	-41.6507		1656.36	-210
1521.84	-210	-41.6259		1656.36	-210
1521.86	-210	-41.6011		1656.37	-69.145
1521.88	-210	-41.5764		1656.37	-67.444
1521.9	-210	-41.5516		1656.38	-210
1521.92	-69.77	-41.5269		1656.38	-210
1521.94	-210	-41.5021		1656.38	-210
1521.96	-89.841	-41.4774		1656.39	-71.849
1521.98	-78.382	-41.4526		1656.39	-210
1522	-76.312	-41.4279		1656.4	-210
1522.02	-72.218	-41.4032		1656.4	-83.246
1522.04	-79.499	-41.3784		1656.4	-210
1522.06	-210	-41.3537		1656.41	-210
1522.08	-71.729	-41.3289		1656.41	-73.425
1522.1	-77.338	-41.3042		1656.42	-210
1522.12	-69.394	-41.2794		1656.42	-210
1522.14	-210	-41.2547		1656.42	-67.775
1522.16	-70.068	-41.2299		1656.43	-210
1522.18	-210	-41.2052		1656.43	-77.009
1522.2	-75.766	-41.1805		1656.44	-210
1522.22	-210	-41.1557		1656.44	-66.297
1522.24	-210	-41.131		1656.44	-69.812
1522.26	-73.032	-41.1062		1656.45	-210
1522.28	-210	-41.0815		1656.45	-79.662
1522.3	-210	-41.0568		1656.46	-78.441
1522.32	-210	-41.032		1656.46	-70.135
1522.34	-210	-41.0073		1656.46	-74.493
1522.36	-210	-40.9826		1656.47	-210
1522.38	-70.546	-40.9578		1656.47	-210
1522.4	-71.756	-40.9331		1656.48	-74.572
1522.42	-77.662	-40.9084		1656.48	-72.163
1522.44	-210	-40.8836		1656.48	-210
1522.46	-69.564	-40.8589		1656.49	-69.765
1522.48	-65.634	-40.8342		1656.49	-210
1522.5	-60.093	-40.8094		1656.5	-210
1522.52	-51.627	-40.7847		1656.5	-78.692
1522.54	-43.485	-40.76		1656.5	-76.37
1522.56	-40.7352	-40.7352		1656.51	-68.835
1522.58	-43.865	-40.7105		1656.51	-83.54
1522.6	-51.736	-40.6858		1656.52	-73.905
1522.62	-62.382	-40.661		1656.52	-68.945
1522.64	-72.765	-40.6363		1656.52	-210
1522.66	-70.678	-40.6116		1656.53	-69.508
1522.68	-210	-40.5869		1656.53	-210
1522.7	-69.987	-40.5621		1656.54	-210
1522.72	-70.063	-40.5374		1656.54	-73.732
1522.74	-80.008	-40.5127		1656.54	-210
1522.76	-72.292	-40.488		1656.55	-210
1522.78	-71.107	-40.4632		1656.55	-210
1522.8	-210	-40.4385		1656.56	-210
1522.82	-70.456	-40.4138		1656.56	-210
1522.84	-210	-40.3891		1656.56	-210
1522.86	-84.969	-40.3644		1656.57	-210
1522.88	-210	-40.3396		1656.57	-81.955
1522.9	-210	-40.3149		1656.58	-210
1522.92	-75.131	-40.2902		1656.58	-210
1522.94	-67.647	-40.2655		1656.58	-69.131
1522.96	-70.6	-40.2408		1656.59	-210
1522.98	-210	-40.2161		1656.59	-210
1523	-75.479	-40.1913		1656.6	-62.168
1523.02	-210	-40.1666		1656.6	-210
1523.04	-70.266	-40.1419		1656.6	-66.395
1523.06	-72.913	-40.1172		1656.61	-70.807
1523.08	-77.66	-40.0925		1656.61	-70.868
1523.1	-78.881	-40.0678		1656.62	-210
1523.12	-210	-40.0431		1656.62	-69.347
1523.14	-210	-40.0184		1656.62	-69.088
1523.16	-72.378	-39.9936		1656.63	-68.358
1523.18	-210	-39.9689		1656.63	-210
1523.2	-210	-39.9442		1656.64	-69.754
1523.22	-74.885	-39.9195		1656.64	-74.846
1523.24	-78.648	-39.8948		1656.64	-73.256
1523.26	-72.619	-39.8701		1656.65	-66.238
1523.28	-73.927	-39.8454		1656.65	-62.456
1523.3	-69.492	-39.8207		1656.66	-62.554
1523.32	-69.3	-39.796		1656.66	-64.345
1523.34	-72.117	-39.7713		1656.66	-62.279
1523.36	-63.864	-39.7466		1656.67	-59.801
1523.38	-57.269	-39.7219		1656.67	-59.57
1523.4	-54	-39.6972		1656.68	-59.646
1523.42	-39.6725	-39.6725		1656.68	-61.689
1523.44	-41.45	-39.6478		1656.68	-59.95
1523.46	-49.877	-39.6231		1656.69	-59.995
1523.48	-58.851	-39.5984		1656.69	-61.896
1523.5	-63.126	-39.5737		1656.7	-63.817
1523.52	-73.285	-39.549		1656.7	-65.284
1523.54	-71.406	-39.5243		1656.7	-66.477
1523.56	-86.232	-39.4996		1656.71	-68.501
1523.58	-68.79	-39.4749		1656.71	-210
1523.6	-68.024	-39.4502		1656.72	-69.698
1523.62	-78.249	-39.4255		1656.72	-71.189
1523.64	-78.013	-39.4008		1656.72	-75.626
1523.66	-210	-39.3761		1656.73	-71.881
1523.68	-69.499	-39.3514		1656.73	-74.885
1523.7	-210	-39.3267		1656.74	-74.106
1523.72	-73.567	-39.302		1656.74	-72.097
1523.74	-210	-39.2773		1656.74	-67.151
1523.76	-69.508	-39.2526		1656.75	-210
1523.78	-210	-39.228		1656.75	-210
1523.8	-74.169	-39.2033		1656.76	-68.981
1523.82	-67.546	-39.1786		1656.76	-210
1523.84	-84.291	-39.1539		1656.76	-67.24
1523.86	-74.961	-39.1292		1656.77	-69.096
1523.88	-77.026	-39.1045		1656.77	-69.194
1523.9	-80.815	-39.0798		1656.78	-210
1523.92	-81.106	-39.0551		1656.78	-69.978
1523.94	-210	-39.0305		1656.78	-210
1523.96	-210	-39.0058		1656.79	-72.343
1523.98	-69.926	-38.9811		1656.79	-210
1524	-73.275	-38.9564		1656.8	-210
1524.02	-210	-38.9317		1656.8	-76.198
1524.04	-77.773	-38.9071		1656.8	-210
1524.06	-71.517	-38.8824		1656.81	-210
1524.08	-210	-38.8577		1656.81	-72.551
1524.1	-210	-38.833		1656.82	-210
1524.12	-69.065	-38.8083		1656.82	-72.642
1524.14	-210	-38.7837		1656.82	-73.641
1524.16	-69.126	-38.759		1656.83	-210
1524.18	-78.771	-38.7343		1656.83	-88.047
1524.2	-71.335	-38.7096		1656.84	-68.383
1524.22	-66.237	-38.6849		1656.84	-69.83
1524.24	-59.843	-38.6603		1656.84	-210
1524.26	-55.959	-38.6356		1656.85	-67.808
1524.28	-44.839	-38.6109		1656.85	-75.107
1524.3	-40.409	-38.5863		1656.86	-210
1524.32	-45.391	-38.5616		1656.86	-210
1524.34	-53.907	-38.5369		1656.86	-70.533
1524.36	-61.63	-38.5122		1656.87	-69.126
1524.38	-70.201	-38.4876		1656.87	-71.924
1524.4	-70.367	-38.4629		1656.88	-69.161
1524.42	-210	-38.4382		1656.88	-66.963
1524.44	-74.508	-38.4136		1656.88	-70.517
1524.46	-83.353	-38.3889		1656.89	-210
1524.48	-210	-38.3642		1656.89	-66.743
1524.5	-210	-38.3396		1656.9	-210
1524.52	-73.225	-38.3149		1656.9	-71.252
1524.54	-210	-38.2902		1656.9	-69.711
1524.56	-67.633	-38.2656		1656.91	-73.58
1524.58	-68.715	-38.2409		1656.91	-210
1524.6	-210	-38.2162		1656.92	-73.612
1524.62	-75.21	-38.1916		1656.92	-210
1524.64	-70.346	-38.1669		1656.92	-70.173
1524.66	-74.579	-38.1422		1656.93	-75.36
1524.68	-75.544	-38.1176		1656.93	-210
1524.7	-74.496	-38.0929		1656.94	-210
1524.72	-75.216	-38.0683		1656.94	-68.346
1524.74	-71.239	-38.0436		1656.94	-210
1524.76	-75.541	-38.0189		1656.95	-65.323
1524.78	-210	-37.9943		1656.95	-65.011
1524.8	-71.521	-37.9696		1656.96	-68.321
1524.82	-210	-37.945		1656.96	-61.973
1524.84	-210	-37.9203		1656.96	-58.451
1524.86	-210	-37.8957		1656.97	-55.31
1524.88	-210	-37.871		1656.97	-61.157
1524.9	-210	-37.8464		1656.98	-59.638
1524.92	-210	-37.8217		1656.98	-58.237
1524.94	-73.214	-37.7971		1656.98	-59.919
1524.96	-210	-37.7724		1656.99	-65.121
1524.98	-72.264	-37.7478		1656.99	-78.17
1525	-210	-37.7231		1657	-210
1525.02	-72.831	-37.6985		1657	-67.718
1525.04	-210	-37.6738		1657	-77.583
1525.06	-75.64	-37.6492		1657.01	-76.916
1525.08	-70.854	-37.6245		1657.01	-67.74
1525.1	-64.637	-37.5999		1657.02	-66.665
1525.12	-57.034	-37.5752		1657.02	-71.143
1525.14	-50.629	-37.5506		1657.02	-74.693
1525.16	-39.573	-37.5259		1657.03	-68.44
1525.18	-37.5013	-37.5013		1657.03	-66.471
1525.2	-45.292	-37.4766		1657.04	-61.076
1525.22	-53.929	-37.452		1657.04	-60.163
1525.24	-60.546	-37.4273		1657.04	-59.031
1525.26	-70.133	-37.4027		1657.05	-59.974
1525.28	-71.952	-37.3781		1657.05	-66.71
1525.3	-210	-37.3534		1657.06	-71.48
1525.32	-210	-37.3288		1657.06	-72.775
1525.34	-73.974	-37.3041		1657.06	-68.524
1525.36	-69.657	-37.2795		1657.07	-210
1525.38	-69.279	-37.2549		1657.07	-67.711
1525.4	-85.473	-37.2302		1657.08	-87.93
1525.42	-75.061	-37.2056		1657.08	-70.524
1525.44	-71.247	-37.181		1657.08	-69.041
1525.46	-210	-37.1563		1657.09	-210
1525.48	-68.936	-37.1317		1657.09	-68.012
1525.5	-70.361	-37.1071		1657.1	-210
1525.52	-210	-37.0824		1657.1	-77.193
1525.54	-210	-37.0578		1657.1	-68.082
1525.56	-68.706	-37.0332		1657.11	-210
1525.58	-210	-37.0085		1657.11	-210
1525.6	-75.397	-36.9839		1657.12	-210
1525.62	-66.385	-36.9593		1657.12	-70.799
1525.64	-210	-36.9346		1657.12	-66.003
1525.66	-210	-36.91		1657.13	-68.746
1525.68	-210	-36.8854		1657.13	-66.401
1525.7	-210	-36.8607		1657.14	-68.768
1525.72	-71.652	-36.8361		1657.14	-72.441
1525.74	-210	-36.8115		1657.14	-67.515
1525.76	-210	-36.7869		1657.15	-210
1525.78	-67.12	-36.7622		1657.15	-210
1525.8	-98.391	-36.7376		1657.16	-68.634
1525.82	-72.229	-36.713		1657.16	-210
1525.84	-210	-36.6884		1657.16	-72.604
1525.86	-210	-36.6637		1657.17	-72.05
1525.88	-210	-36.6391		1657.17	-77.923
1525.9	-87.643	-36.6145		1657.18	-77.295
1525.92	-70.183	-36.5899		1657.18	-70.749
1525.94	-67.958	-36.5653		1657.18	-74.242
1525.96	-61.448	-36.5406		1657.19	-210
1525.98	-57.445	-36.516		1657.19	-72.464
1526	-52.731	-36.4914		1657.2	-70.005
1526.02	-43.346	-36.4668		1657.2	-210
1526.04	-36.4422	-36.4422		1657.2	-210
1526.06	-37.532	-36.4176		1657.21	-88.317
1526.08	-47.74	-36.3929		1657.21	-78.1
1526.1	-55.175	-36.3683		1657.22	-70.53
1526.12	-62.931	-36.3437		1657.22	-72.623
1526.14	-75.003	-36.3191		1657.22	-210
1526.16	-210	-36.2945		1657.23	-69.017
1526.18	-210	-36.2699		1657.23	-210
1526.2	-76.74	-36.2453		1657.24	-80.036
1526.22	-210	-36.2206		1657.24	-210
1526.24	-210	-36.196		1657.24	-73.994
1526.26	-72.257	-36.1714		1657.25	-78.139
1526.28	-72.663	-36.1468		1657.25	-210
1526.3	-72.16	-36.1222		1657.26	-210
1526.32	-73.819	-36.0976		1657.26	-85.926
1526.34	-210	-36.073		1657.26	-210
1526.36	-76.458	-36.0484		1657.27	-210
1526.38	-210	-36.0238		1657.27	-82.998
1526.4	-210	-35.9992		1657.28	-70.897
1526.42	-72.778	-35.9746		1657.28	-68.006
1526.44	-210	-35.95		1657.28	-68.235
1526.46	-75.354	-35.9254		1657.29	-79.059
1526.48	-68.842	-35.9008		1657.29	-210
1526.5	-210	-35.8762		1657.3	-80.153
1526.52	-73.731	-35.8516		1657.3	-210
1526.54	-75.827	-35.827		1657.3	-69.089
1526.56	-210	-35.8024		1657.31	-210
1526.58	-71.286	-35.7778		1657.31	-72.346
1526.6	-78.374	-35.7532		1657.32	-66.398
1526.62	-75.171	-35.7286		1657.32	-210
1526.64	-210	-35.704		1657.32	-76.985
1526.66	-72.565	-35.6794		1657.33	-210
1526.68	-210	-35.6548		1657.33	-210
1526.7	-69.298	-35.6302		1657.34	-210
1526.72	-76.366	-35.6056		1657.34	-210
1526.74	-74.009	-35.581		1657.34	-82.133
1526.76	-210	-35.5564		1657.35	-73.592
1526.78	-210	-35.5318		1657.35	-210
1526.8	-73.661	-35.5072		1657.36	-210
1526.82	-68.175	-35.4826		1657.36	-210
1526.84	-59.374	-35.458		1657.36	-210
1526.86	-56.189	-35.4334		1657.37	-210
1526.88	-48.542	-35.4088		1657.37	-210
1526.9	-38.311	-35.3843		1657.38	-68.412
1526.92	-35.508	-35.3597		1657.38	-72.614
1526.94	-42.216	-35.3351		1657.38	-71.487
1526.96	-49.169	-35.3105		1657.39	-82.119
1526.98	-57.512	-35.2859		1657.39	-69.635
1527	-70.561	-35.2613		1657.4	-210
1527.02	-72.109	-35.2367		1657.4	-75.477
1527.04	-70.808	-35.2122		1657.4	-210
1527.06	-74.356	-35.1876		1657.41	-210
1527.08	-210	-35.163		1657.41	-210
1527.1	-210	-35.1384		1657.42	-210
1527.12	-210	-35.1138		1657.42	-66.643
1527.14	-210	-35.0892		1657.42	-210
1527.16	-72.557	-35.0647		1657.43	-70.484
1527.18	-210	-35.0401		1657.43	-210
1527.2	-210	-35.0155		1657.44	-72.307
1527.22	-69.607	-34.9909		1657.44	-210
1527.24	-72.881	-34.9663		1657.44	-66.211
1527.26	-210	-34.9418		1657.45	-77.294
1527.28	-210	-34.9172		1657.45	-70.91
1527.3	-210	-34.8926		1657.46	-69.671
1527.32	-71.025	-34.868		1657.46	-70.66
1527.34	-210	-34.8435		1657.46	-210
1527.36	-73.705	-34.8189		1657.47	-69.014
1527.38	-210	-34.7943		1657.47	-210
1527.4	-70.407	-34.7697		1657.48	-69.063
1527.42	-78.814	-34.7452		1657.48	-210
1527.44	-210	-34.7206		1657.48	-210
1527.46	-210	-34.696		1657.49	-76.404
1527.48	-210	-34.6715		1657.49	-210
1527.5	-71.945	-34.6469		1657.5	-210
1527.52	-70.423	-34.6223		1657.5	-67.866
1527.54	-210	-34.5978		1657.5	-71.009
1527.56	-210	-34.5732		1657.51	-210
1527.58	-210	-34.5486		1657.51	-210
1527.6	-68.942	-34.5241		1657.52	-210
1527.62	-210	-34.4995		1657.52	-210
1527.64	-210	-34.4749		1657.52	-75.693
1527.66	-210	-34.4504		1657.53	-210
1527.68	-210	-34.4258		1657.53	-210
1527.7	-63.879	-34.4012		1657.54	-210
1527.72	-58.815	-34.3767		1657.54	-81.822
1527.74	-54.711	-34.3521		1657.54	-210
1527.76	-46.642	-34.3275		1657.55	-71.767
1527.78	-37.57	-34.303		1657.55	-68.666
1527.8	-34.2784	-34.2784		1657.56	-210
1527.82	-41.414	-34.2539		1657.56	-210
1527.84	-52.008	-34.2293		1657.56	-210
1527.86	-58.95	-34.2047		1657.57	-72.734
1527.88	-67.596	-34.1802		1657.57	-210
1527.9	-76.278	-34.1556		1657.58	-210
1527.92	-210	-34.1311		1657.58	-65.598
1527.94	-77.304	-34.1065		1657.58	-65.723
1527.96	-70.417	-34.082		1657.59	-64.156
1527.98	-71.153	-34.0574		1657.59	-64.89
1528	-72.816	-34.0329		1657.6	-61.902
1528.02	-210	-34.0083		1657.6	-61.497
1528.04	-210	-33.9838		1657.6	-59.647
1528.06	-210	-33.9592		1657.61	-59.158
1528.08	-210	-33.9346		1657.61	-58.092
1528.1	-71.002	-33.9101		1657.62	-59.001
1528.12	-210	-33.8855		1657.62	-58.127
1528.14	-210	-33.861		1657.62	-57.932
1528.16	-210	-33.8365		1657.63	-58.319
1528.18	-210	-33.8119		1657.63	-59.616
1528.2	-210	-33.7874		1657.64	-63.61
1528.22	-71.076	-33.7628		1657.64	-63.773
1528.24	-79.294	-33.7383		1657.64	-65.294
1528.26	-210	-33.7137		1657.65	-64.789
1528.28	-73.31	-33.6892		1657.65	-69.329
1528.3	-70.235	-33.6646		1657.66	-67.866
1528.32	-210	-33.6401		1657.66	-210
1528.34	-73.281	-33.6155		1657.66	-69.305
1528.36	-210	-33.591		1657.67	-70.706
1528.38	-70.928	-33.5665		1657.67	-77.054
1528.4	-210	-33.5419		1657.68	-72.275
1528.42	-210	-33.5174		1657.68	-210
1528.44	-75.958	-33.4928		1657.68	-210
1528.46	-210	-33.4683		1657.69	-78.65
1528.48	-77.629	-33.4438		1657.69	-210
1528.5	-210	-33.4192		1657.7	-210
1528.52	-73.581	-33.3947		1657.7	-66.987
1528.54	-72.139	-33.3702		1657.7	-210
1528.56	-72.347	-33.3456		1657.71	-70.281
1528.58	-59.972	-33.3211		1657.71	-210
1528.6	-58.22	-33.2965		1657.72	-73.287
1528.62	-53.332	-33.272		1657.72	-72.068
1528.64	-46.393	-33.2475		1657.72	-210
1528.66	-40.025	-33.2229		1657.73	-65.725
1528.68	-33.564	-33.1984		1657.73	-69.78
1528.7	-41.168	-33.1739		1657.74	-210
1528.72	-51.257	-33.1494		1657.74	-210
1528.74	-57.331	-33.1248		1657.74	-68.221
1528.76	-70.941	-33.1003		1657.75	-210
1528.78	-78.38	-33.0758		1657.75	-68.68
1528.8	-68.804	-33.0512		1657.76	-210
1528.82	-210	-33.0267		1657.76	-210
1528.84	-210	-33.0022		1657.76	-210
1528.86	-71.112	-32.9777		1657.77	-210
1528.88	-210	-32.9531		1657.77	-67.541
1528.9	-68.036	-32.9286		1657.78	-210
1528.92	-73.78	-32.9041		1657.78	-210
1528.94	-72.004	-32.8796		1657.78	-210
1528.96	-210	-32.855		1657.79	-210
1528.98	-210	-32.8305		1657.79	-68.788
1529	-70.115	-32.806		1657.8	-66.622
1529.02	-69.952	-32.7815		1657.8	-67.275
1529.04	-69.971	-32.757		1657.8	-70.994
1529.06	-85.578	-32.7324		1657.81	-69.232
1529.08	-210	-32.7079		1657.81	-210
1529.1	-77.73	-32.6834		1657.82	-210
1529.12	-210	-32.6589		1657.82	-76.963
1529.14	-86.324	-32.6344		1657.82	-70.076
1529.16	-71.25	-32.6098		1657.83	-64.955
1529.18	-73.587	-32.5853		1657.83	-210
1529.2	-71.575	-32.5608		1657.84	-75.89
1529.22	-69.902	-32.5363		1657.84	-210
1529.24	-75.953	-32.5118		1657.84	-210
1529.26	-72.409	-32.4873		1657.85	-66.179
1529.28	-210	-32.4628		1657.85	-210
1529.3	-73.045	-32.4383		1657.86	-68.885
1529.32	-72.478	-32.4137		1657.86	-68.206
1529.34	-71.993	-32.3892		1657.86	-210
1529.36	-68.322	-32.3647		1657.87	-69.073
1529.38	-210	-32.3402		1657.87	-70.575
1529.4	-210	-32.3157		1657.88	-210
1529.42	-70.64	-32.2912		1657.88	-66.71
1529.44	-70.97	-32.2667		1657.88	-210
1529.46	-62.582	-32.2422		1657.89	-67.311
1529.48	-58.471	-32.2177		1657.89	-65.434
1529.5	-52.056	-32.1932		1657.9	-64.892
1529.52	-43.974	-32.1687		1657.9	-62.149
1529.54	-37.813	-32.1442		1657.9	-60.063
1529.56	-32.1	-32.1197		1657.91	-54.639
1529.58	-42.727	-32.0952		1657.91	-49.755
1529.6	-51.788	-32.0707		1657.92	-48.457
1529.62	-60.174	-32.0462		1657.92	-49.407
1529.64	-74.985	-32.0217		1657.92	-57.01
1529.66	-77.401	-31.9972		1657.93	-54.31
1529.68	-73.357	-31.9727		1657.93	-59.903
1529.7	-71.298	-31.9482		1657.94	-60.165
1529.72	-210	-31.9237		1657.94	-63.994
1529.74	-72.244	-31.8992		1657.94	-64.411
1529.76	-77.4	-31.8747		1657.95	-69.304
1529.78	-68.902	-31.8502		1657.95	-70.479
1529.8	-210	-31.8257		1657.96	-65.912
1529.82	-69.3	-31.8012		1657.96	-68.995
1529.84	-210	-31.7767		1657.96	-64.823
1529.86	-71.271	-31.7522		1657.97	-70.474
1529.88	-210	-31.7277		1657.97	-67.397
1529.9	-210	-31.7032		1657.98	-64.808
1529.92	-210	-31.6787		1657.98	-61.45
1529.94	-67.229	-31.6542		1657.98	-58.617
1529.96	-71.807	-31.6297		1657.99	-56.397
1529.98	-70.613	-31.6052		1657.99	-57.329
[truncated: 10,502 more rows]
