# Supplementary material for: Multispecies and individual gas molecule detection using Stokes solitons in a graphene over-modal microresonator
Source: Nat Commun. 2021 Nov 18;12:6716. doi: 10.1038/s41467-021-26740-8 (PMC8602637; doi:10.1038/s41467-021-26740-8)
Supplement: Supplementary file 4 — Source Data Fig.2 [file 41467_2021_26740_MOESM4_ESM.xlsx]

## Sheet: Sheet1
RF freq	intensity		freq offset	f-A	f-B	f-C		freq offset	SSB-f-A	SSB-f-B	SSB-f-C
0.1	-133.56		-100	-129.145	-144.126	-137.972		0.001	-12.436	-5.992	-1.734
0.2	-130.953		-99.8	-129.009	-142.983	-138.179		0.0011	-14.323	1.223	-5.716
0.3	-125		-99.6	-128.89	-142.428	-138.361		0.0012	-15.36	-9.982	-1.319
0.4	-130.814		-99.4	-128.788	-140.238	-138.499		0.0013	-17.14	-8.263	-3.37
0.5	-141.568		-99.2	-128.703	-138.669	-138.572		0.0014	-16.54	-8.999	-5.357
1	-132.895		-99	-128.636	-137.452	-138.563		0.0015	-18.069	-9.455	-2.713
1.5	-138.42		-98.8	-128.586	-136.466	-138.459		0.0016	-21.327	-14.241	-2.214
2	-131.43		-98.6	-128.553	-135.649	-138.259		0.0017	-27.478	-10.6	-1.618
2.5	-132.635		-98.4	-128.539	-134.96	-137.97		0.0018	-25.434	-14.99	-1.697
3	-132.01		-98.2	-128.543	-134.374	-137.609		0.0019	-27.842	-16.37	-3.484
3.5	-131.714		-98	-128.566	-133.875	-137.194		0.002	-30.995	-18.546	-1.862
4	-131.854		-97.8	-128.609	-133.449	-136.744		0.0021	-30.358	-14.999	-3.643
4.5	-135.232		-97.6	-128.672	-133.088	-136.276		0.0022	-33.835	-18	-3.714
5	-130.791		-97.4	-128.757	-132.785	-135.803		0.0023	-34.832	-12.615	-6.506
5.5	-136.158		-97.2	-128.864	-132.533	-135.334		0.0024	-35.186	-18.067	-4.397
6	-131.74		-97	-128.996	-132.329	-134.876		0.0025	-35.522	-16.266	-7.196
6.5	-130.065		-96.8	-129.153	-132.169	-134.433		0.0026	-35.718	-22.065	-7.576
7	-137.344		-96.6	-129.337	-132.05	-134.009		0.0027	-36.682	-14.39	-9.426
7.5	-55		-96.4	-129.551	-131.97	-133.605		0.0028	-37.64	-24.484	-6.369
8	-134.275		-96.2	-129.797	-131.926	-133.223		0.0029	-37.813	-22.877	-10.78
8.5	-133.038		-96	-130.077	-131.916	-132.864		0.003	-37.998	-17.083	-8.682
9	-133.969		-95.8	-130.396	-131.939	-132.527		0.0031	-38.067	-18.109	-12.91
9.5	-132.328		-95.6	-130.756	-131.994	-132.213		0.0032	-38.697	-29.991	-7.235
10	-136.248		-95.4	-131.162	-132.078	-131.921		0.0033	-38.794	-26.147	-9.757
10.5	-132.228		-95.2	-131.62	-132.192	-131.652		0.0034	-41.266	-18.576	-10.81
11	-130.521		-95	-132.136	-132.333	-131.405		0.0035	-42.787	-19.793	-13.101
11.5	-138.466		-94.8	-132.718	-132.502	-131.179		0.0036	-44.31	-20.439	-12.182
12	-133.392		-94.6	-133.376	-132.695	-130.974		0.0037	-45.523	-21.937	-13.402
12.5	-130.203		-94.4	-134.119	-132.914	-130.789		0.0038	-45.803	-24.285	-15.705
13	-135.663		-94.2	-134.957	-133.157	-130.624		0.0039	-46.087	-23.431	-14.117
13.5	-131.366		-94	-135.894	-133.423	-130.477		0.004	-47.111	-29.256	-13.957
14	-130.085		-93.8	-136.905	-133.71	-130.349		0.0041	-47.787	-23.436	-18.032
14.5	-137.27		-93.6	-137.888	-134.02	-130.239		0.0042	-48.552	-23.79	-16.541
15	-130.238		-93.4	-138.578	-134.349	-130.145		0.0043	-49.191	-18.231	-16.559
15.5	-130.048		-93.2	-138.611	-134.697	-130.066		0.0044	-49.305	-20.794	-16.928
16	-137.065		-93	-137.954	-135.063	-130.003		0.0045	-47.093	-26.653	-17.804
16.5	-132.061		-92.8	-136.954	-135.446	-129.953		0.0046	-47.774	-20.56	-19.66
17	-132.236		-92.6	-135.903	-135.842	-129.916		0.0047	-48.457	-27.075	-16.79
17.5	-132.158		-92.4	-134.918	-136.25	-129.89		0.0048	-48.861	-22.579	-21.327
18	-133.141		-92.2	-134.033	-136.665	-129.875		0.0049	-48.884	-25.758	-21.689
18.5	-137.952		-92	-133.246	-137.084	-129.869		0.005	-48.94	-28.004	-20.435
19	-135.779		-91.8	-132.55	-137.498	-129.872		0.0051	-49.892	-29.242	-18.551
19.5	-132.091		-91.6	-131.935	-137.899	-129.883		0.0052	-50.486	-28.937	-23.684
20	-132.847		-91.4	-131.393	-138.277	-129.899		0.0053	-50.954	-28.863	-19.173
20.5	-132.797		-91.2	-130.917	-138.618	-129.922		0.0054	-50.985	-21.569	-21.239
21	-139.69		-91	-130.5	-138.909	-129.949		0.0055	-52.57	-25.502	-20.764
21.5	-130.212		-90.8	-130.14	-139.137	-129.98		0.0056	-53.766	-31.165	-25.027
22	-133.948		-90.6	-129.831	-139.293	-130.015		0.0057	-53.5	-31.526	-22.477
22.5	-135.726		-90.4	-129.572	-139.373	-130.054		0.0058	-53.11	-27.563	-23.911
23	-132.535		-90.2	-129.359	-139.381	-130.096		0.0059	-54.169	-30.712	-25.403
23.5	-133.345		-90	-129.192	-139.326	-130.141		0.006	-54.503	-32.814	-24.241
24	-133.543		-89.8	-129.069	-139.221	-130.19		0.0061	-54.56	-31.516	-25.308
24.5	-131.622		-89.6	-128.989	-139.083	-130.243		0.0062	-54.269	-32.072	-28.285
25	-139.639		-89.4	-128.951	-138.926	-130.301		0.0063	-55.03	-27.647	-26.789
25.5	-130.075		-89.2	-128.956	-138.761	-130.363		0.0064	-55.563	-26.76	-25.676
26	-139.021		-89	-129.004	-138.598	-130.432		0.0065	-56.227	-33.166	-25.797
26.5	-130.553		-88.8	-129.094	-138.445	-130.508		0.0066	-55.999	-34.432	-26.254
27	-131.542		-88.6	-129.227	-138.307	-130.592		0.0067	-56.139	-28.701	-29.359
27.5	-136.48		-88.4	-129.405	-138.188	-130.684		0.0068	-56.622	-30.192	-30.495
28	-143.841		-88.2	-129.628	-138.091	-130.786		0.0069	-56.89	-27.731	-27.116
28.5	-136.173		-88	-129.898	-138.015	-130.899		0.007	-55.985	-25.896	-26.525
29	-130.316		-87.8	-130.218	-137.963	-131.024		0.0071	-56.544	-26.554	-28.414
29.5	-131.699		-87.6	-130.589	-137.935	-131.161		0.0072	-57.821	-28.969	-29.709
30	-134.882		-87.4	-131.016	-137.93	-131.311		0.0073	-58.104	-26.683	-30.189
30.5	-132.495		-87.2	-131.503	-137.947	-131.476		0.0074	-57.877	-28.493	-30.991
31	-130.761		-87	-132.056	-137.987	-131.655		0.0075	-58.245	-35.711	-31.197
31.5	-146.158		-86.8	-132.681	-138.047	-131.849		0.0076	-58.779	-28.177	-31.039
32	-130.633		-86.6	-133.388	-138.127	-132.058		0.0077	-59.131	-30.53	-29.457
32.5	-133.647		-86.4	-134.188	-138.226	-132.283		0.0078	-58.917	-32.383	-30.924
33	-140.896		-86.2	-135.095	-138.341	-132.524		0.0079	-58.668	-29.248	-32.531
33.5	-133.576		-86	-136.123	-138.472	-132.78		0.008	-61.266	-33.489	-33.774
34	-134.189		-85.8	-137.276	-138.616	-133.051		0.0081	-62.097	-32.061	-31.926
34.5	-130.151		-85.6	-138.513	-138.772	-133.337		0.0082	-62.792	-29.843	-32.633
35	-134.592		-85.4	-139.646	-138.934	-133.636		0.0083	-62.758	-32.315	-34.966
35.5	-133.93		-85.2	-140.205	-139.099	-133.947		0.0084	-63.541	-36.724	-37.493
36	-134.112		-85	-139.835	-139.261	-134.268		0.0085	-64.026	-29.487	-35.246
36.5	-135.026		-84.8	-138.886	-139.411	-134.595		0.0086	-64.437	-31.278	-34.384
37	-140.726		-84.6	-137.834	-139.537	-134.926		0.0087	-65.478	-38.849	-34.16
37.5	-141.566		-84.4	-136.874	-139.625	-135.256		0.0088	-66.578	-29.978	-33.883
38	-130.463		-84.2	-136.044	-139.659	-135.577		0.0089	-66.861	-39.063	-36.965
38.5	-131.433		-84	-135.339	-139.623	-135.883		0.009	-66.86	-40.041	-37.919
39	-134.464		-83.8	-134.744	-139.504	-136.165		0.0091	-64.434	-36.384	-35.009
39.5	-130.183		-83.6	-134.242	-139.297	-136.412		0.0092	-63.521	-31.892	-34.056
40	-140.842		-83.4	-133.821	-139.004	-136.616		0.0093	-63.478	-33.172	-36.04
40.5	-137.9		-83.2	-133.47	-138.636	-136.765		0.0094	-63.551	-38.834	-38.364
41	-132.164		-83	-133.178	-138.206	-136.854		0.0095	-63.758	-40.563	-38.553
41.5	-143.312		-82.8	-132.938	-137.733	-136.878		0.0096	-64.07	-38.742	-38.171
42	-138.892		-82.6	-132.741	-137.232	-136.836		0.0097	-64.612	-35.908	-38.316
42.5	-131.307		-82.4	-132.58	-136.718	-136.734		0.0098	-64.418	-34.463	-38.656
43	-139.045		-82.2	-132.447	-136.2	-136.578		0.0099	-64.099	-35.617	-39.672
43.5	-137.282		-82	-132.336	-135.686	-136.377		0.01	-64.719	-33.253	-41.636
44	-130.12		-81.8	-132.239	-135.184	-136.141		0.011	-65.651	-39.16	-41.401
44.5	-131.145		-81.6	-132.148	-134.696	-135.879		0.012	-66.542	-49.769	-40.799
45	-134.653		-81.4	-132.057	-134.225	-135.599		0.013	-68.219	-50.154	-40.138
45.5	-131.74		-81.2	-131.958	-133.773	-135.309		0.014	-69.223	-47.099	-39.29
46	-152.219		-81	-131.845	-133.342	-135.014		0.015	-70.164	-54.714	-39.523
46.5	-130.533		-80.8	-131.715	-132.932	-134.718		0.016	-70.516	-48.449	-42.412
47	-130.523		-80.6	-131.563	-132.542	-134.425		0.017	-71.832	-54.82	-42.319
47.5	-142.132		-80.4	-131.39	-132.174	-134.139		0.018	-72.408	-51.626	-41.827
48	-141.983		-80.2	-131.196	-131.826	-133.86		0.019	-72.036	-53.653	-41.721
48.5	-131.394		-80	-130.984	-131.498	-133.591		0.02	-72.519	-58.068	-42.788
49	-134.378		-79.8	-130.757	-131.19	-133.334		0.021	-73.404	-55.004	-42.442
49.5	-136.786		-79.6	-130.52	-130.901	-133.088		0.022	-73.582	-56.667	-42.086
50	-147.856		-79.4	-130.277	-130.631	-132.856		0.023	-74.243	-66.377	-43.103
50.5	-138.339		-79.2	-130.034	-130.379	-132.637		0.024	-74.347	-67.523	-45.175
51	-139.458		-79	-129.795	-130.144	-132.432		0.025	-74.993	-66.458	-45.767
51.5	-133.664		-78.8	-129.563	-129.926	-132.241		0.026	-75.536	-68.87	-57.455
52	-142.082		-78.6	-129.342	-129.724	-132.064		0.027	-76.669	-68.757	-59.3
52.5	-134.468		-78.4	-129.134	-129.538	-131.901		0.028	-76.894	-65.945	-58.278
53	-130.613		-78.2	-128.942	-129.367	-131.752		0.029	-77.589	-69.319	-58.476
53.5	-138.706		-78	-128.766	-129.21	-131.616		0.03	-78.502	-72.206	-60.792
54	-130.082		-77.8	-128.609	-129.068	-131.492		0.031	-78.649	-71.131	-63.228
54.5	-133.588		-77.6	-128.472	-128.94	-131.38		0.032	-79.223	-70.334	-64.049
55	-138.169		-77.4	-128.354	-128.826	-131.279		0.033	-80.318	-72.999	-60.905
55.5	-142.053		-77.2	-128.256	-128.726	-131.186		0.034	-79.745	-69.993	-58.557
56	-132.458		-77	-128.178	-128.641	-131.102		0.035	-79.881	-71.992	-58.862
56.5	-133.284		-76.8	-128.12	-128.569	-131.024		0.036	-79.575	-71.505	-59.562
57	-130.38		-76.6	-128.081	-128.512	-130.951		0.037	-79.854	-71.764	-58.881
57.5	-134.451		-76.4	-128.063	-128.469	-130.881		0.038	-80.04	-67.991	-58.155
58	-132.691		-76.2	-128.063	-128.442	-130.813		0.039	-80.402	-67.99	-59.183
58.5	-130.802		-76	-128.081	-128.432	-130.744		0.04	-80.606	-69.752	-60.204
59	-139.121		-75.8	-128.118	-128.438	-130.674		0.041	-81.111	-73.121	-60.401
59.5	-130.815		-75.6	-128.172	-128.462	-130.602		0.042	-81.794	-65.757	-59.997
60	-131.017		-75.4	-128.242	-128.505	-130.526		0.043	-81.953	-74.495	-61.573
60.5	-130.159		-75.2	-128.329	-128.569	-130.446		0.044	-82.542	-70.492	-62.953
61	-133.573		-75	-128.431	-128.654	-130.361		0.045	-84.005	-70.606	-63.674
61.5	-134.971		-74.8	-128.548	-128.762	-130.271		0.046	-84.416	-66.679	-65.824
62	-134.97		-74.6	-128.678	-128.895	-130.177		0.047	-84.887	-73.33	-68.316
62.5	-136.456		-74.4	-128.821	-129.055	-130.08		0.048	-85.496	-69.637	-68.844
63	-133.009		-74.2	-128.977	-129.243	-129.98		0.049	-85.688	-68.223	-67.46
63.5	-132.339		-74	-129.143	-129.462	-129.879		0.05	-86.062	-76.064	-65.34
64	-130.626		-73.8	-129.319	-129.714	-129.778		0.051	-86.296	-70.951	-64.333
64.5	-130.437		-73.6	-129.503	-130.001	-129.679		0.052	-87.182	-74.855	-64.87
65	-138.11		-73.4	-129.693	-130.327	-129.583		0.053	-87.331	-71.766	-66.814
65.5	-132.508		-73.2	-129.887	-130.695	-129.492		0.054	-87.34	-75.532	-69.418
66	-132.474		-73	-130.082	-131.106	-129.407		0.055	-87.656	-77.74	-71.015
66.5	-133.717		-72.8	-130.276	-131.565	-129.33		0.056	-88.11	-72.061	-70.343
67	-132.946		-72.6	-130.464	-132.074	-129.263		0.057	-89.183	-76.05	-69.169
67.5	-131.564		-72.4	-130.641	-132.634	-129.207		0.058	-89.598	-75.686	-70.042
68	-139.946		-72.2	-130.804	-133.244	-129.162		0.059	-89.632	-78.355	-70.659
68.5	-141.746		-72	-130.948	-133.898	-129.13		0.06	-89.872	-71.23	-70.159
69	-130.035		-71.8	-131.068	-134.579	-129.112		0.061	-90.245	-74.544	-68.285
69.5	-138.104		-71.6	-131.16	-135.252	-129.109		0.062	-90.869	-79.522	-68.149
70	-137.632		-71.4	-131.221	-135.852	-129.121		0.063	-90.652	-77.892	-68.636
70.5	-138.223		-71.2	-131.25	-136.282	-129.149		0.064	-91.133	-76.425	-69.594
71	-135.41		-71	-131.246	-136.44	-129.193		0.065	-91.653	-74.877	-70.889
71.5	-134.26		-70.8	-131.211	-136.279	-129.255		0.066	-91.895	-82.567	-71.901
72	-134.449		-70.6	-131.148	-135.845	-129.334		0.067	-92.08	-77.102	-72.33
72.5	-131.851		-70.4	-131.062	-135.241	-129.43		0.068	-92.205	-74.817	-72.16
73	-136.462		-70.2	-130.956	-134.563	-129.545		0.069	-92.915	-73.894	-71.131
73.5	-136.315		-70	-130.838	-133.878	-129.678		0.07	-93.22	-77.923	-71.057
74	-135.617		-69.8	-130.71	-133.222	-129.829		0.071	-93.563	-80.41	-71.732
74.5	-133.43		-69.6	-130.579	-132.613	-129.998		0.072	-93.529	-79.665	-73.261
75	-132.359		-69.4	-130.449	-132.058	-130.187		0.073	-93.95	-76.682	-74.377
75.5	-132.816		-69.2	-130.322	-131.559	-130.394		0.074	-94.764	-82.642	-74.603
76	-135.538		-69	-130.202	-131.114	-130.621		0.075	-95.163	-79.052	-73.67
76.5	-130		-68.8	-130.091	-130.723	-130.867		0.076	-96.11	-76.751	-73.01
77	-132.716		-68.6	-129.991	-130.383	-131.133		0.077	-96.347	-81.419	-72.946
77.5	-130.362		-68.4	-129.903	-130.091	-131.418		0.078	-96.932	-84.491	-73.886
78	-148.508		-68.2	-129.829	-129.846	-131.724		0.079	-97.076	-79.777	-75.12
78.5	-131.289		-68	-129.768	-129.645	-132.051		0.08	-97.209	-77.03	-76.512
79	-132.021		-67.8	-129.722	-129.486	-132.398		0.081	-97.654	-81.227	-78.291
79.5	-133.91		-67.6	-129.69	-129.367	-132.767		0.082	-98.106	-78.452	-79.117
80	-132.685		-67.4	-129.672	-129.287	-133.158		0.083	-98.594	-77.707	-79.097
80.5	-130.495		-67.2	-129.668	-129.243	-133.571		0.084	-98.611	-84.424	-79.022
81	-135.808		-67	-129.678	-129.235	-134.006		0.085	-98.699	-86.625	-78.991
81.5	-133.285		-66.8	-129.701	-129.26	-134.462		0.086	-99.419	-84.699	-79.17
82	-131.603		-66.6	-129.738	-129.317	-134.94		0.087	-99.324	-85.016	-79.318
82.5	-131.754		-66.4	-129.788	-129.403	-135.437		0.088	-99.477	-83.507	-79.415
83	-134.705		-66.2	-129.85	-129.516	-135.949		0.089	-99.477	-81.166	-80.441
83.5	-133.116		-66	-129.924	-129.654	-136.471		0.09	-99.945	-87.442	-81.983
84	-137.909		-65.8	-130.01	-129.813	-136.992		0.091	-100.211	-81.078	-82.597
84.5	-130.558		-65.6	-130.108	-129.99	-137.496		0.092	-100.492	-83.478	-83.019
85	-131.908		-65.4	-130.217	-130.18	-137.963		0.093	-100.853	-80.192	-82.58
85.5	-134.034		-65.2	-130.337	-130.377	-138.363		0.094	-101.465	-84.341	-82.168
86	-131.236		-65	-130.469	-130.576	-138.665		0.095	-101.713	-87.841	-82.124
86.5	-132.029		-64.8	-130.611	-130.769	-138.84		0.096	-101.717	-88.886	-82.19
87	-134.919		-64.6	-130.766	-130.948	-138.876		0.097	-101.628	-87.933	-82.749
87.5	-132.345		-64.4	-130.932	-131.103	-138.777		0.098	-101.98	-85.449	-83.261
88	-137.421		-64.2	-131.111	-131.226	-138.567		0.099	-102.276	-89.086	-83.585
88.5	-131.705		-64	-131.303	-131.308	-138.278		0.1	-102.527	-80.469	-83.961
89	-130.76		-63.8	-131.509	-131.343	-137.94		0.11	-103.031	-88.681	-84.548
89.5	-134.29		-63.6	-131.73	-131.328	-137.581		0.12	-103.432	-85.994	-84.954
90	-132.153		-63.4	-131.967	-131.262	-137.22		0.13	-103.948	-85.16	-83.796
90.5	-130.971		-63.2	-132.221	-131.146	-136.869		0.14	-104.456	-89.998	-82.3
91	-130.434		-63	-132.491	-130.987	-136.536		0.15	-105.011	-87.999	-81.554
91.5	-140.546		-62.8	-132.78	-130.792	-136.227		0.16	-105.624	-82.192	-83.114
92	-130.698		-62.6	-133.085	-130.567	-135.944		0.17	-106.356	-81.228	-83.884
92.5	-132.758		-62.4	-133.403	-130.321	-135.688		0.18	-106.955	-79.687	-84.823
93	-137.459		-62.2	-133.728	-130.062	-135.461		0.19	-107.264	-86.041	-82.955
93.5	-130.859		-62	-134.051	-129.796	-135.262		0.2	-107.538	-85.387	-82.754
94	-130.742		-61.8	-134.352	-129.527	-135.091		0.21	-108.015	-86.044	-82.483
94.5	-133.512		-61.6	-134.605	-129.262	-134.947		0.22	-108.526	-87.284	-84.414
95	-133.379		-61.4	-134.776	-129.002	-134.83		0.23	-109.987	-86.682	-80.71
95.5	-140.247		-61.2	-134.824	-128.75	-134.74		0.24	-110.239	-91.623	-86.671
96	-131.337		-61	-134.719	-128.509	-134.676		0.25	-110.01	-89.897	-86.3
96.5	-132.279		-60.8	-134.448	-128.28	-134.637		0.26	-109.691	-89.982	-100.183
97	-133.351		-60.6	-134.023	-128.063	-134.624		0.27	-109.684	-89.838	-97.278
97.5	-130.461		-60.4	-133.478	-127.86	-134.635		0.28	-109.915	-96.427	-93.724
98	-132.059		-60.2	-132.849	-127.671	-134.672		0.29	-109.792	-94.767	-91.566
98.5	-132.413		-60	-132.172	-127.495	-134.733		0.3	-109.845	-93.118	-95.774
99	-130.92		-59.8	-131.471	-127.334	-134.818		0.31	-110.007	-91.012	-87.255
99.5	-133.532		-59.6	-130.765	-127.187	-134.929		0.32	-109.904	-98.177	-81.868
100	-134.216		-59.4	-130.064	-127.053	-135.065		0.33	-109.625	-100.71	-93.794
100.5	-131.133		-59.2	-129.376	-126.933	-135.227		0.34	-109.686	-97.239	-96.251
101	-132.527		-59	-128.705	-126.826	-135.416		0.35	-109.531	-93.397	-106.984
101.5	-130.895		-58.8	-128.053	-126.733	-135.633		0.36	-109.803	-102.208	-94.17
102	-133.332		-58.6	-127.421	-126.652	-135.88		0.37	-109.879	-98.873	-96.403
102.5	-130.385		-58.4	-126.811	-126.583	-136.159		0.38	-109.984	-96.855	-99.116
103	-133.139		-58.2	-126.221	-126.526	-136.473		0.39	-109.748	-99.371	-101.021
103.5	-138.304		-58	-125.653	-126.48	-136.825		0.4	-109.71	-103.36	-105.202
104	-131.756		-57.8	-125.106	-126.445	-137.219		0.41	-109.868	-106.385	-108.079
104.5	-142.773		-57.6	-124.581	-126.421	-137.66		0.42	-110.025	-101.045	-111.357
105	-130.49		-57.4	-124.078	-126.406	-138.152		0.43	-110.274	-100.175	-97.726
105.5	-133.658		-57.2	-123.596	-126.4	-138.699		0.44	-110.671	-103.884	-98.835
106	-141.319		-57	-123.137	-126.402	-139.299		0.45	-110.696	-102.853	-101.027
106.5	-130.52		-56.8	-122.7	-126.411	-139.938		0.46	-110.712	-102.7	-96.688
107	-134.328		-56.6	-122.286	-126.427	-140.574		0.47	-110.899	-100.348	-108.744
107.5	-135.662		-56.4	-121.895	-126.448	-141.108		0.48	-111.148	-105.404	-106.908
108	-130.838		-56.2	-121.528	-126.473	-141.374		0.49	-111.216	-109.414	-104.758
108.5	-131.694		-56	-121.184	-126.5	-141.205		0.5	-111.415	-111.033	-97.7
109	-148.078		-55.8	-120.865	-126.53	-140.593		0.51	-111.8	-111.399	-97.623
109.5	-133.825		-55.6	-120.571	-126.56	-139.687		0.52	-111.918	-103.676	-106.909
110	-133.288		-55.4	-120.302	-126.589	-138.658		0.53	-111.979	-104.997	-78.665
110.5	-130.268		-55.2	-120.058	-126.616	-137.61		0.54	-112.036	-109.996	-98.686
111	-130.739		-55	-119.841	-126.641	-136.59		0.55	-112.177	-109.998	-87.171
111.5	-131.311		-54.8	-119.651	-126.661	-135.617		0.56	-112.338	-108.57	-96.499
112	-131.994		-54.6	-119.487	-126.676	-134.694		0.57	-112.698	-102.421	-84.918
112.5	-130.527		-54.4	-119.351	-126.687	-133.821		0.58	-112.826	-101.955	-86.789
113	-132.082		-54.2	-119.242	-126.692	-132.996		0.59	-113.031	-101.284	-85.028
113.5	-136.529		-54	-119.161	-126.692	-132.214		0.6	-113.207	-107.69	-83.632
114	-137.804		-53.8	-119.109	-126.687	-131.473		0.61	-113.331	-103.615	-101.138
114.5	-133.673		-53.6	-119.086	-126.677	-130.77		0.62	-113.202	-103.38	-90.041
115	-131.041		-53.4	-119.091	-126.665	-130.104		0.63	-113.41	-105.159	-83.978
115.5	-92		-53.2	-119.127	-126.65	-129.471		0.64	-113.771	-105.62	-92.34
116	-132.143		-53	-119.192	-126.634	-128.871		0.65	-113.765	-113.172	-97.399
116.5	-133.33		-52.8	-119.288	-126.618	-128.302		0.66	-113.636	-108.194	-96.825
117	-131.624		-52.6	-119.415	-126.604	-127.764		0.67	-114.594	-105.432	-90.387
117.5	-130.475		-52.4	-119.574	-126.593	-127.254		0.68	-115.795	-108.729	-89.65
118	-130.08		-52.2	-119.765	-126.586	-126.774		0.69	-112.398	-109.265	-107.777
118.5	-141.752		-52	-119.988	-126.585	-126.322		0.7	-109.599	-107.119	-94.633
119	-132.77		-51.8	-120.245	-126.59	-125.896		0.71	-118.299	-108.881	-97.352
119.5	-142.291		-51.6	-120.535	-126.602	-125.498		0.72	-119.192	-105.763	-95.638
120	-132.464		-51.4	-120.861	-126.622	-125.125		0.73	-115.496	-115.675	-102.706
120.5	-137.473		-51.2	-121.221	-126.65	-124.778		0.74	-116.691	-110.169	-92.576
121	-131.902		-51	-121.615	-126.686	-124.455		0.75	-117.291	-108.467	-95.927
121.5	-132.493		-50.8	-122.044	-126.73	-124.157		0.76	-118.494	-116.506	-90.959
122	-134.567		-50.6	-122.505	-126.78	-123.881		0.77	-119.097	-107.588	-94.101
122.5	-131.958		-50.4	-122.995	-126.837	-123.629		0.78	-119.797	-108.969	-98.419
123	-137.347		-50.2	-123.508	-126.899	-123.398		0.79	-120.192	-110.996	-88.28
123.5	-134.485		-50	-124.033	-126.964	-123.188		0.8	-120.498	-113.913	-89.229
124	-133.537		-49.8	-124.554	-127.032	-122.998		0.81	-120.645	-112.044	-99.284
124.5	-144.787		-49.6	-125.047	-127.099	-122.827		0.82	-120.799	-109.638	-98.753
125	-133.216		-49.4	-125.481	-127.164	-122.674		0.83	-120.944	-107.994	-96.447
125.5	-131.289		-49.2	-125.817	-127.224	-122.538		0.84	-121.091	-110.379	-106.007
126	-141.03		-49	-126.017	-127.277	-122.418		0.85	-121.241	-110.994	-107.715
126.5	-132.064		-48.8	-126.053	-127.322	-122.312		0.86	-121.397	-110.221	-99.289
127	-131.639		-48.6	-125.923	-127.356	-122.22		0.87	-121.544	-110.226	-100.352
127.5	-131.998		-48.4	-125.645	-127.377	-122.14		0.88	-121.697	-110.223	-100.143
128	-130.06		-48.2	-125.256	-127.386	-122.072		0.89	-121.849	-110.23	-108.984
128.5	-130.272		-48	-124.796	-127.38	-122.013		0.9	-118.795	-110.229	-101.918
129	-132.633		-47.8	-124.301	-127.36	-121.963		0.91	-122.147	-109.76	-94.466
129.5	-133.33		-47.6	-123.799	-127.326	-121.921		0.92	-122.247	-110.068	-98.432
130	-131.812		-47.4	-123.309	-127.279	-121.886		0.93	-122.35	-110.757	-93.555
130.5	-151.62		-47.2	-122.844	-127.221	-121.856		0.94	-122.442	-109.435	-89.59
131	-131.351		-47	-122.412	-127.152	-121.831		0.95	-122.548	-109.399	-94.611
131.5	-130.494		-46.8	-122.019	-127.075	-121.81		0.96	-122.64	-110.495	-88.364
132	-133.261		-46.6	-121.665	-126.992	-121.791		0.97	-122.743	-109.539	-86.61
132.5	-131.198		-46.4	-121.354	-126.903	-121.775		0.98	-122.849	-109.995	-97.818
133	-130.823		-46.2	-121.086	-126.811	-121.76		0.99	-122.95	-110.566	-105.289
133.5	-130.368		-46	-120.859	-126.717	-121.746		1	-123.044	-110.587	-94.422
134	-131.358		-45.8	-120.674	-126.623	-121.732		1.1	-123.144	-109.935	-101.999
134.5	-137.314		-45.6	-120.531	-126.528	-121.718		1.2	-123.345	-110.532	-92.738
135	-135.403		-45.4	-120.426	-126.433	-121.703		1.3	-123.544	-109.772	-99.99
135.5	-133.417		-45.2	-120.361	-126.34	-121.687		1.4	-123.848	-110.998	-97.992
136	-130.377		-45	-120.332	-126.247	-121.67		1.5	-124.143	-112.498	-95.997
136.5	-132.51		-44.8	-120.338	-126.153	-121.651		1.6	-124.446	-116.298	-95.498
137	-130.374		-44.6	-120.378	-126.059	-121.63		1.7	-124.746	-116.999	-95.366
137.5	-136.923		-44.4	-120.449	-125.963	-121.607		1.8	-125.041	-117.495	-96.309
138	-134.395		-44.2	-120.548	-125.863	-121.581		1.9	-125.343	-117.994	-95.984
138.5	-133.323		-44	-120.674	-125.757	-121.552		2	-125.441	-118.236	-96.22
139	-130.101		-43.8	-120.822	-125.644	-121.52		2.1	-125.449	-110.874	-96.036
139.5	-130.347		-43.6	-120.989	-125.522	-121.485		2.2	-125.528	-119.498	-98.074
140	-130.093		-43.4	-121.171	-125.387	-121.447		2.3	-125.671	-112.99	-97.526
140.5	-130.998		-43.2	-121.364	-125.238	-121.407		2.4	-125.74	-113.996	-98.744
141	-132.417		-43	-121.563	-125.073	-121.363		2.5	-125.639	-121.999	-98.662
141.5	-132.006		-42.8	-121.761	-124.889	-121.318		2.6	-125.778	-116.995	-98.748
142	-136.05		-42.6	-121.953	-124.685	-121.27		2.7	-125.686	-113.999	-99.96
142.5	-134.885		-42.4	-122.132	-124.46	-121.222		2.8	-125.754	-121.996	-100.582
143	-130.873		-42.2	-122.292	-124.213	-121.174		2.9	-125.84	-120.995	-100.044
143.5	-131.826		-42	-122.426	-123.943	-121.126		3	-125.977	-118.999	-101.687
144	-140.094		-41.8	-122.527	-123.653	-121.08		3.1	-126.112	-122.993	-100.608
144.5	-132.705		-41.6	-122.589	-123.342	-121.038		3.2	-126.139	-123.391	-102.543
145	-131.681		-41.4	-122.607	-123.012	-121		3.3	-126.079	-123.598	-103.184
145.5	-138.989		-41.2	-122.578	-122.666	-120.968		3.4	-126.087	-122.594	-102.921
146	-133.414		-41	-122.497	-122.306	-120.943		3.5	-126.148	-121.993	-102.157
146.5	-144.677		-40.8	-122.366	-121.936	-120.928		3.6	-126.128	-124.999	-97.768
147	-132.925		-40.6	-122.183	-121.557	-120.922		3.7	-126.094	-114.494	-104.702
147.5	-132.338		-40.4	-121.953	-121.174	-120.927		3.8	-126.097	-118.995	-108.525
148	-130.043		-40.2	-121.677	-120.789	-120.945		3.9	-126.154	-112.596	-105.563
148.5	-134.93		-40	-121.362	-120.406	-120.976		4	-126.185	-128.998	-102.671
149	-135.99		-39.8	-121.014	-120.027	-121.022		4.1	-126.217	-121.995	-105.443
149.5	-131.918		-39.6	-120.638	-119.655	-121.082		4.2	-126.195	-122.995	-107.387
150	-136.453		-39.4	-120.241	-119.293	-121.157		4.3	-126.164	-121.998	-103.822
150.5	-132.869		-39.2	-119.83	-118.943	-121.247		4.4	-126.247	-122.999	-106.844
151	-134.559		-39	-119.411	-118.607	-121.352		4.5	-126.311	-120.995	-108.697
151.5	-134.983		-38.8	-118.991	-118.288	-121.471		4.6	-126.244	-121.994	-120.726
152	-135.887		-38.6	-118.575	-117.988	-121.605		4.7	-126.241	-118.992	-114.991
152.5	-137.795		-38.4	-118.168	-117.707	-121.751		4.8	-126.261	-120.996	-97.993
153	-135.174		-38.2	-117.775	-117.449	-121.909		4.9	-126.264	-119.992	-119.996
153.5	-135.665		-38	-117.4	-117.213	-122.077		5	-126.203	-118.992	-99.775
154	-130.951		-37.8	-117.047	-117.001	-122.253		5.1	-126.235	-120.995	-94.337
154.5	-134.231		-37.6	-116.719	-116.815	-122.435		5.2	-126.184	-119.998	-96.528
155	-135.831		-37.4	-116.418	-116.655	-122.622		5.3	-126.19	-118.996	-91.62
155.5	-133.102		-37.2	-116.148	-116.521	-122.811		5.4	-126.284	-120.993	-89.103
156	-130.858		-37	-115.91	-116.415	-122.999		5.5	-126.327	-116.995	-102.897
156.5	-132.632		-36.8	-115.707	-116.336	-123.184		5.6	-126.415	-115.6	-110.136
157	-136.25		-36.6	-115.54	-116.285	-123.363		5.7	-126.639	-118.992	-97.356
157.5	-132.874		-36.4	-115.41	-116.261	-123.535		5.8	-126.725	-113.192	-101.849
158	-131.022		-36.2	-115.319	-116.265	-123.698		5.9	-126.814	-112.995	-105.155
158.5	-131.54		-36	-115.267	-116.296	-123.849		6	-126.932	-113.79	-97.175
159	-130.765		-35.8	-115.257	-116.353	-123.986		6.1	-127.088	-113.993	-106.487
159.5	-143.9		-35.6	-115.287	-116.436	-124.11		6.2	-127.094	-114.297	-97.221
160	-135.187		-35.4	-115.359	-116.543	-124.218		6.3	-127.244	-114.6	-92.458
160.5	-130.575		-35.2	-115.474	-116.674	-124.309		6.4	-127.401	-114.896	-91.242
161	-130.939		-35	-115.631	-116.826	-124.384		6.5	-127.523	-115.191	-89.776
161.5	-134.158		-34.8	-115.831	-116.999	-124.441		6.6	-127.616	-115.5	-94.054
162	-132.667		-34.6	-116.075	-117.191	-124.481		6.7	-127.735	-115.792	-100.2
162.5	-136.939		-34.4	-116.362	-117.399	-124.502		6.8	-127.766	-116.097	-104.174
163	-130.54		-34.2	-116.693	-117.621	-124.504		6.9	-127.94	-116.39	-110.267
163.5	-139.177		-34	-117.067	-117.856	-124.485		7	-128.039	-116.7	-116.413
164	-132.969		-33.8	-117.487	-118.1	-124.446		7.1	-128.101	-116.998	-113.093
164.5	-133.955		-33.6	-117.952	-118.351	-124.384		7.2	-128.216	-117.494	-104.492
165	-130.256		-33.4	-118.462	-118.607	-124.3		7.3	-128.322	-117.991	-100.923
165.5	-132.101		-33.2	-119.02	-118.864	-124.191		7.4	-128.368	-118.492	-101.981
166	-139.388		-33	-119.627	-119.12	-124.058		7.5	-128.436	-118.996	-102.39
166.5	-132.176		-32.8	-120.285	-119.372	-123.9		7.6	-128.522	-119.493	-98.295
167	-131.806		-32.6	-120.999	-119.617	-123.716		7.7	-128.602	-119.993	-98.389
167.5	-135.302		-32.4	-121.773	-119.853	-123.509		7.8	-128.61	-120.497	-99.237
168	-131.073		-32.2	-122.614	-120.076	-123.279		7.9	-128.664	-120.992	-99.785
168.5	-132.971		-32	-123.533	-120.284	-123.029		8	-128.697	-121.498	-102.333
169	-131.198		-31.8	-124.543	-120.474	-122.761		8.1	-128.861	-121.996	-108.693
169.5	-135.132		-31.6	-125.665	-120.644	-122.479		8.2	-129.007	-122.499	-110.781
170	-131.375		-31.4	-126.927	-120.791	-122.185		8.3	-129.177	-124.496	-110.663
170.5	-136.577		-31.2	-128.368	-120.914	-121.884		8.4	-129.375	-124.997	-110.669
171	-138.736		-31	-130.036	-121.01	-121.579		8.5	-129.529	-125.495	-112.002
171.5	-132.751		-30.8	-131.941	-121.079	-121.274		8.6	-129.579	-125.99	-114.141
172	-131.046		-30.6	-133.789	-121.12	-120.974		8.7	-129.693	-126.499	-111.019
172.5	-130.746		-30.4	-134.321	-121.134	-120.681		8.8	-129.838	-126.998	-106.584
173	-130.491		-30.2	-132.903	-121.12	-120.399		8.9	-130.016	-127.495	-105.592
173.5	-144.976		-30	-130.95	-121.082	-120.132		9	-130.196	-123.991	-107.825
174	-132.848		-29.8	-129.167	-121.021	-119.881		9.1	-130.339	-121.998	-111.864
174.5	-130.073		-29.6	-127.629	-120.939	-119.651		9.2	-130.444	-125.999	-117.761
175	-133.784		-29.4	-126.297	-120.84	-119.442		9.3	-130.521	-126.493	-114.996
175.5	-132.807		-29.2	-125.124	-120.726	-119.258		9.4	-130.534	-113.99	-115.992
176	-131.26		-29	-124.079	-120.6	-119.101		9.5	-130.547	-124.995	-116.993
176.5	-135.86		-28.8	-123.137	-120.465	-118.971		9.6	-130.581	-124.995	-113.989
177	-134.854		-28.6	-122.282	-120.324	-118.871		9.7	-130.764	-124.992	-111.26
177.5	-142.528		-28.4	-121.501	-120.177	-118.802		9.8	-130.838	-123.995	-112.033
178	-135.645		-28.2	-120.785	-120.027	-118.765		9.9	-130.963	-122.78	-106.996
178.5	-131.868		-28	-120.129	-119.876	-118.76		10	-131.012	-124.817	-117.997
179	-132.225		-27.8	-119.526	-119.722	-118.789		11	-131.069	-126.617	-112.607
179.5	-130.363		-27.6	-118.975	-119.567	-118.851		12	-131.143	-125.523	-108.829
180	-130.551		-27.4	-118.472	-119.411	-118.947		13	-131.21	-125.087	-110.327
180.5	-130.715		-27.2	-118.015	-119.253	-119.077		14	-131.298	-126.558	-108.622
181	-131.868		-27	-117.603	-119.093	-119.238		15	-131.426	-124.327	-107.04
181.5	-130.225		-26.8	-117.234	-118.929	-119.432		16	-131.53	-124.577	-109.055
182	-133.737		-26.6	-116.907	-118.76	-119.655		17	-131.689	-124.97	-110.659
182.5	-138.903		-26.4	-116.623	-118.586	-119.906		18	-131.75	-124.13	-111.664
183	-134.357		-26.2	-116.379	-118.405	-120.181		19	-131.905	-122.603	-113.156
183.5	-134.197		-26	-116.176	-118.216	-120.476		20	-131.998	-124.604	-114.913
184	-134.911		-25.8	-116.013	-118.019	-120.787		21	-132.118	-125.908	-113.794
184.5	-144.397		-25.6	-115.889	-117.812	-121.105		22	-132.175	-120.038	-112.11
185	-134.075		-25.4	-115.805	-117.595	-121.425		23	-132.343	-123.397	-113.417
185.5	-130.28		-25.2	-115.758	-117.368	-121.735		24	-132.467	-119.815	-114.561
186	-131.823		-25	-115.749	-117.131	-122.026		25	-132.593	-121.216	-113.754
186.5	-135.506		-24.8	-115.777	-116.883	-122.287		26	-132.658	-123.705	-113.335
187	-139.885		-24.6	-115.841	-116.626	-122.505		27	-132.815	-120.211	-114.774
187.5	-131.204		-24.4	-115.94	-116.361	-122.67		28	-132.916	-123.458	-117.015
188	-132.666		-24.2	-116.072	-116.088	-122.775		29	-133.025	-121.101	-122.656
188.5	-131.636		-24	-116.237	-115.81	-122.814		30	-133.024	-123.156	-127.272
189	-133.156		-23.8	-116.431	-115.528	-122.788		31	-133.127	-120.195	-117.082
189.5	-130.08		-23.6	-116.654	-115.246	-122.7		32	-133.226	-120.312	-128.159
190	-134.092		-23.4	-116.903	-114.964	-122.556		33	-133.391	-120.109	-125.269
190.5	-132.66		-23.2	-117.174	-114.687	-122.367		34	-133.446	-123.215	-115.851
191	-133.685		-23	-117.465	-114.417	-122.142		35	-133.496	-122.021	-115.082
191.5	-132.11		-22.8	-117.77	-114.157	-121.892		36	-133.579	-119.365	-125.65
192	-138.887		-22.6	-118.084	-113.911	-121.625		37	-133.733	-122.522	-117.17
192.5	-132.363		-22.4	-118.402	-113.683	-121.351		38	-133.786	-122.656	-129.816
193	-131.935		-22.2	-118.716	-113.474	-121.076		39	-133.883	-122.368	-124.022
193.5	-131.244		-22	-119.016	-113.29	-120.806		40	-133.993	-122.718	-114.651
194	-130.663		-21.8	-119.293	-113.132	-120.546		41	-134.2	-120.051	-125.657
194.5	-136.826		-21.6	-119.533	-113.006	-120.298		42	-134.252	-118.369	-128.043
195	-134.71		-21.4	-119.725	-112.912	-120.066		43	-134.368	-121.484	-115.912
195.5	-133.074		-21.2	-119.854	-112.856	-119.851		44	-134.514	-117.691	-126.807
196	-130.888		-21	-119.908	-112.839	-119.656		45	-134.638	-118.752	-121.307
196.5	-135.171		-20.8	-119.875	-112.865	-119.482		46	-134.784	-118.103	-127.654
197	-139.907		-20.6	-119.751	-112.936	-119.33		47	-134.914	-121.516	-125.527
197.5	-132.12		-20.4	-119.531	-113.055	-119.2		48	-134.963	-119.276	-121.759
198	-134.491		-20.2	-119.22	-113.225	-119.092		49	-135.006	-121.457	-120.536
198.5	-133.5		-20	-118.825	-113.448	-119.008		50	-135.049	-121.162	-123.626
199	-136.36		-19.8	-118.357	-113.727	-118.945		51	-135.167	-121.309	-118.853
199.5	-134.203		-19.6	-117.828	-114.062	-118.904		52	-135.279	-121.796	-124.569
200	-130.431		-19.4	-117.251	-114.456	-118.883		53	-135.425	-119.991	-129.206
200.5	-130.422		-19.2	-116.639	-114.908	-118.88		54	-135.505	-121.788	-124.747
201	-137.229		-19	-116.001	-115.417	-118.893		55	-135.555	-119.454	-120.729
201.5	-134.743		-18.8	-115.348	-115.979	-118.919		56	-135.603	-118.054	-123.457
202	-133.115		-18.6	-114.688	-116.587	-118.953		57	-135.673	-121.542	-123.194
202.5	-132.065		-18.4	-114.027	-117.225	-118.99		58	-135.74	-119.41	-122.622
203	-135.831		-18.2	-113.372	-117.87	-119.025		59	-135.847	-118.573	-123.434
203.5	-138.129		-18	-112.727	-118.483	-119.051		60	-136.047	-121.951	-123.704
204	-137.616		-17.8	-112.096	-119.5	-119.062		61	-136.212	-118.26	-126.143
204.5	-137.66		-17.6	-111.484	-120.2	-119.049		62	-136.302	-122.976	-130.967
205	-134.86		-17.4	-110.893	-122.1	-119.006		63	-136.336	-123.035	-123.912
205.5	-135.133		-17.2	-110.327	-122.5	-118.926		64	-137.794	-123.312	-124.698
206	-131.858		-17	-109.787	-123	-118.805		65	-136.699	-123.102	-128.129
206.5	-130.095		-16.8	-109.277	-123	-124.224		66	-136.456	-119.519	-126.618
207	-142.098		-16.6	-108.798	-123	-124.061		67	-136.546	-121.309	-125.591
207.5	-138.743		-16.4	-108.354	-123	-123.819		68	-136.659	-120.567	-123.886
208	-132.468		-16.2	-107.945	-123	-123.44		69	-136.717	-122.652	-123.73
208.5	-135.298		-16	-107.574	-123	-122.946		70	-136.747	-120.375	-121.159
209	-130.184		-15.8	-107.243	-123	-122.366		71	-136.778	-119.451	-130.213
209.5	-135.745		-15.6	-106.955	-123.5	-121.729		72	-136.768	-123.834	-120.415
210	-132.439		-15.4	-106.71	-124	-121.057		73	-136.802	-122.757	-124.25
210.5	-130.236		-15.2	-106.512	-124.5	-120.366		74	-136.891	-123.091	-120.093
211	-134.784		-15	-106.362	-125	-119.666		75	-136.89	-121.146	-134.208
211.5	-139.975		-14.8	-106.263	-124.914	-118.966		76	-136.716	-120.538	-125.731
212	-134.935		-14.6	-106.216	-124.182	-118.268		77	-137.083	-120.183	-130.929
212.5	-130.747		-14.4	-106.225	-123.455	-117.576		78	-137.14	-121.028	-129.94
213	-132.32		-14.2	-106.292	-122.734	-116.89		79	-137.173	-122.664	-121.562
213.5	-133.176		-14	-106.419	-122.098	-116.283		80	-137.246	-122.595	-118.634
214	-133.332		-13.8	-106.609	-121.735	-115.938		81	-137.307	-122.06	-124.072
214.5	-132.954		-13.6	-106.866	-121.373	-115.593		82	-137.308	-123.812	-128.638
215	-132.327		-13.4	-107.193	-121.01	-115.248		83	-137.376	-126.123	-126.913
215.5	-130.85		-13.2	-107.595	-120.649	-114.903		84	-137.412	-126.334	-127.619
216	-152.07		-13	-108.075	-120.288	-114.56		85	-137.419	-126.908	-133.642
216.5	-135.241		-12.8	-108.638	-119.929	-114.218		86	-137.435	-124.285	-128.378
217	-130.287		-12.6	-109.291	-119.573	-113.879		87	-137.417	-126.635	-131.348
217.5	-138.934		-12.4	-110.04	-119.219	-113.542		88	-137.383	-123.788	-125.199
218	-130.613		-12.2	-110.89	-118.87	-113.21		89	-137.355	-126.234	-126.256
218.5	-131.981		-12	-111.847	-118.527	-112.883		90	-137.312	-125.141	-122.545
219	-138.606		-11.8	-112.914	-118.19	-112.562		91	-137.251	-122.246	-133.771
219.5	-130.243		-11.6	-114.083	-117.862	-112.249		92	-137.186	-125.052	-137.633
220	-138.316		-11.4	-115.329	-117.544	-111.946		93	-137.187	-123.154	-129.863
220.5	-139.199		-11.2	-116.575	-117.238	-111.656		94	-137.186	-123.078	-127.604
221	-137.274		-11	-117.659	-116.947	-111.378		95	-137.184	-122.812	-126.808
221.5	-133.196		-10.8	-118.311	-116.673	-111.117		96	-137.158	-122.843	-129.02
222	-135.027		-10.6	-118.279	-116.418	-110.874		97	-137.144	-122.222	-132.313
222.5	-133.086		-10.4	-117.566	-116.183	-110.651		98	-137.163	-124.697	-138.432
223	-136.138		-10.2	-116.425	-115.971	-110.449		99	-137.229	-122.547	-127.605
223.5	-131.616		-10	-115.123	-115.783	-110.27		100	-137.309	-124.531	-134.196
224	-137.542		-9.8	-113.824	-115.618	-110.112		110	-137.391	-126.608	-132.531
224.5	-153.989		-9.6	-112.602	-115.475	-109.976		120	-137.533	-124.431	-123.707
225	-134.583		-9.4	-111.486	-115.35	-109.857		130	-137.428	-126.153	-128.548
225.5	-132.299		-9.2	-110.484	-115.236	-109.748		140	-137.117	-126.534	-137.583
226	-145.753		-9	-109.595	-115.122	-109.64		150	-136.368	-126.652	-126.211
226.5	-130.139		-8.8	-108.815	-114.992	-109.517		160	-136.399	-124.5	-139.091
227	-135.988		-8.6	-108.141	-114.825	-109.357		170	-136.576	-124.826	-127.996
227.5	-130.553		-8.4	-107.568	-114.591	-109.134		180	-136.76	-126.529	-129.035
228	-134.765		-8.2	-107.091	-114.261	-108.82		190	-136.944	-125.289	-126.253
228.5	-130.766		-8	-106.705	-113.804	-108.385		200	-137.118	-126.018	-133.204
229	-141.823		-7.8	-106.402	-113.195	-107.805		210	-137.264	-124.322	-135.678
229.5	-134.153		-7.6	-106.174	-112.801	-107.068		220	-137.406	-126.181	-133.7
230	-130.464		-7.4	-106.002	-112.336	-106.177		230	-137.551	-123.367	-133.1
230.5	-146.418		-7.2	-105.861	-111.872	-105.143		240	-137.939	-125.418	-134.162
231	-131.643		-7	-105.708	-111.407	-103.988		250	-138.526	-124.621	-130.157
231.5	-135.572		-6.8	-105.486	-110.943	-102.735		260	-139.493	-123.224	-131.806
232	-130.854		-6.6	-105.117	-110.478	-101.407		270	-139.699	-122.293	-132.682
232.5	-135.512		-6.4	-104.517	-110.013	-100.023		280	-139.793	-122.279	-133.721
233	-132.48		-6.2	-103.619	-109.549	-98.601		290	-139.831	-123.836	-133.363
233.5	-138.682		-6	-102.39	-109.187	-97.152		300	-139.904	-123.046	-133.178
234	-135.852		-5.8	-100.848	-109.279	-95.688		310	-139.933	-125.451	-134.264
234.5	-134.361		-5.6	-99.044	-108.795	-94.218		320	-140.004	-126.193	-130.898
235	-131.677		-5.4	-97.041	-108.201	-92.747		330	-140.046	-126.911	-124.467
235.5	-130.505		-5.2	-94.899	-107.518	-91.283		340	-140.052	-122.646	-135.062
236	-138.174		-5	-92.666	-106.766	-89.831		350	-140.083	-126.875	-138.411
236.5	-136.964		-4.8	-90.376	-105.965	-88.396		360	-140.076	-126.517	-131.858
237	-132.357		-4.6	-88.054	-105.131	-86.983		370	-140.091	-126.687	-134.193
237.5	-130.78		-4.4	-85.716	-104.275	-85.598		380	-140.082	-126.859	-135.678
238	-138.108		-4.2	-83.374	-103.406	-84.244		390	-140.096	-125.05	-129.225
238.5	-133.701		-4	-81.037	-102.531	-82.929		400	-140.097	-124.865	-135.503
239	-133.834		-3.8	-78.713	-101.652	-81.657		410	-140.111	-125.148	-134.519
239.5	-133.794		-3.6	-76.407	-100.775	-80.434		420	-140.16	-126.984	-140.434
240	-134.275		-3.4	-74.125	-99.9	-79.266		430	-140.124	-123.436	-138.923
240.5	-139.499		-3.2	-71.874	-99.031	-78.361		440	-140.155	-122.607	-134.859
241	-149.419		-3	-69.658	-98.171	-77.62		450	-140.165	-123.555	-129.646
241.5	-130.002		-2.8	-67.484	-97.32	-76.917		460	-140.165	-126.081	-135.191
242	-131.407		-2.6	-65.36	-96.482	-76.258		470	-140.201	-126.306	-135.147
242.5	-131.01		-2.4	-63.292	-95.659	-75.65		480	-140.199	-126.622	-138.742
243	-130.078		-2.2	-61.288	-94.853	-75.101		490	-140.218	-124.343	-138.713
243.5	-135.331		-2	-59.357	-94.067	-74.616		500	-140.218	-124.948	-141.44
244	-131.827		-1.8	-57.506	-93.304	-74.203		510	-140.236	-125.48	-136.108
244.5	-130.841		-1.6	-55.746	-92.567	-73.869		520	-140.204	-126.399	-141.567
245	-130.73		-1.4	-54.086	-91.859	-73.619		530	-140.145	-126.144	-129.547
245.5	-139.856		-1.2	-52.534	-91.184	-73.459		540	-140.166	-124.015	-126.514
246	-132.502		-1	-51.102	-90.545	-73.394		550	-140.17	-123.447	-132.018
246.5	-131.81		-0.8	-49.797	-89.946	-73.43		560	-140.196	-124.415	-140.605
247	-131.277		-0.6	-48.629	-89.39	-73.57		570	-140.211	-125.392	-138.347
247.5	-132.525		-0.4	-47.607	-88.881	-73.817		580	-140.186	-124.244	-137.376
248	-131.219		-0.2	-46.738	-88.422	-74.173		590	-140.219	-124.212	-134.454
248.5	-171.57		0	-47.42	-88.016	-74.64		600	-140.248	-124.736	-129.761
249	-133.182		0.2	-48.369	-87.667	-75.218		610	-140.253	-124.842	-128.993
249.5	-131.498		0.4	-49.477	-87.376	-75.906		620	-140.257	-125.436	-130.914
250	-147.592		0.6	-50.738	-87.147	-76.704		630	-140.283	-124.205	-134.519
250.5	-130.562		0.8	-52.145	-87.255	-77.609		640	-140.327	-123.245	-133.217
251	-131.358		1	-53.69	-87.461	-78.618		650	-140.283	-123.999	-129.957
251.5	-137.144		1.2	-55.366	-87.728	-79.728		660	-140.271	-123.394	-138.176
252	-133.366		1.4	-57.165	-88.055	-80.936		670	-140.265	-125.884	-136.463
252.5	-130.397		1.6	-59.077	-88.439	-82.238		680	-140.285	-126.799	-136.473
253	-134.705		1.8	-61.094	-88.878	-83.628		690	-140.296	-122.761	-133.717
253.5	-130.129		2	-63.208	-89.37	-85.101		700	-140.291	-123.161	-130.528
254	-130.217		2.2	-65.41	-89.91	-86.653		710	-140.275	-124.417	-133.263
254.5	-131.09		2.4	-67.694	-90.495	-88.276		720	-140.286	-126.793	-136.188
255	-146.959		2.6	-70.05	-91.123	-89.963		730	-140.29	-126.503	-143.51
255.5	-132.492		2.8	-72.473	-91.787	-91.703		740	-140.306	-125.885	-138.212
256	-132.962		3	-74.954	-92.486	-93.481		750	-140.296	-124.867	-135.525
256.5	-138.916		3.2	-77.485	-93.214	-95.274		760	-140.334	-125.159	-134.268
257	-130.507		3.4	-80.059	-93.968	-97.047		770	-140.339	-122.104	-142.127
257.5	-133.658		3.6	-82.664	-94.743	-98.747		780	-140.344	-125.33	-134.405
258	-137.908		3.8	-85.287	-95.535	-100.296		790	-140.314	-125.902	-133.031
258.5	-137.654		4	-87.907	-96.34	-101.594		800	-140.314	-124.191	-135.565
259	-130.559		4.2	-90.496	-97.153	-102.538		810	-140.304	-123.332	-135.731
259.5	-132.527		4.4	-93.012	-97.969	-103.067		820	-140.294	-123.502	-133.366
260	-132.454		4.6	-95.392	-98.781	-103.2		830	-140.285	-124.888	-132.373
260.5	-133.557		4.8	-97.557	-99.586	-103.989		840	-140.282	-125.396	-131.947
261	-131.255		5	-99.417	-100.375	-105.028		850	-140.279	-124.056	-133.295
261.5	-130.472		5.2	-100.902	-101.141	-105.915		860	-140.295	-126.812	-134.733
262	-131.476		5.4	-101.997	-101.876	-106.641		870	-140.313	-123.812	-133.368
262.5	-140.874		5.6	-102.759	-102.574	-107.211		880	-140.323	-124.064	-132.111
263	-130.016		5.8	-103.299	-103.226	-107.643		890	-140.336	-124.153	-136.009
263.5	-132.556		6	-103.736	-103.825	-107.962		900	-140.356	-124.096	-140.392
264	-130.849		6.2	-104.172	-104.369	-108.198		910	-140.371	-123.893	-136.914
264.5	-130.159		6.4	-104.674	-104.857	-108.381		920	-140.393	-124.383	-143.155
265	-132.323		6.6	-105.286	-105.292	-108.535		930	-140.407	-125.028	-144.424
265.5	-132.743		6.8	-106.026	-105.68	-108.678		940	-140.415	-125.746	-139.636
266	-130.286		7	-106.902	-106.029	-108.824		950	-140.447	-123.554	-134.724
266.5	-143.205		7.2	-107.903	-106.35	-108.983		960	-140.472	-124.071	-135.388
267	-136.248		7.4	-109.007	-106.651	-109.159		970	-140.493	-125.633	-135.98
267.5	-130.077		7.6	-110.165	-106.941	-109.356		980	-140.506	-123.15	-139.998
268	-140.74		7.8	-111.298	-107.227	-109.575		990	-140.518	-122.232	-143.251
268.5	-133.742		8	-112.283	-107.512	-109.816		1000	-140.536	-122.641	-145.758
269	-132.403		8.2	-112.97	-107.799	-110.077
269.5	-135.77		8.4	-113.242	-108.089	-110.359
270	-137.569		8.6	-113.089	-108.382	-110.658
270.5	-133.884		8.8	-112.617	-108.675	-110.972
271	-132.902		9	-111.974	-108.966	-111.3
271.5	-137.568		9.2	-111.286	-109.251	-111.64
272	-130.022		9.4	-110.633	-109.528	-112.233
272.5	-130.451		9.6	-110.059	-109.792	-113.238
273	-131.336		9.8	-109.586	-110.04	-114.183
273.5	-131.045		10	-106.735	-110.269	-115.033
274	-138.691		10.2	-107.386	-110.476	-115.748
274.5	-133.76		10.4	-108.092	-110.659	-116.296
275	-132.756		10.6	-108.857	-110.814	-116.664
275.5	-140.505		10.8	-109.678	-110.941	-116.864
276	-134.857		11	-110.55	-111.2	-116.925
276.5	-140.488		11.2	-111.457	-111.459	-116.888
277	-134.3		11.4	-112.371	-111.719	-116.792
277.5	-131.802		11.6	-113.242	-111.978	-116.667
278	-130.012		11.8	-113.994	-112.238	-116.535
278.5	-130.028		12	-114.527	-112.497	-116.758
279	-130.554		12.2	-114.741	-112.756	-117.131
279.5	-133.517		12.4	-114.587	-113.016	-117.507
280	-130.667		12.6	-114.092	-113.275	-117.886
280.5	-136.009		12.8	-113.347	-113.535	-118.268
281	-133.441		13	-112.455	-113.794	-118.653
281.5	-131.526		13.2	-111.501	-114.054	-119.037
282	-136.065		13.4	-110.542	-114.313	-119.416
282.5	-143.725		13.6	-109.613	-114.572	-119.787
283	-137.455		13.8	-108.732	-114.832	-120.14
283.5	-131.71		14	-107.91	-115.091	-120.467
284	-130.037		14.2	-107.151	-115.351	-120.757
284.5	-130.049		14.4	-106.458	-115.61	-120.997
285	-131.573		14.6	-105.83	-115.869	-121.178
285.5	-140.156		14.8	-105.267	-116.129	-121.292
286	-131.734		15	-104.768	-116.388	-121.336
286.5	-131.277		15.2	-104.332	-116.648	-121.313
287	-146.202		15.4	-103.959	-116.907	-121.229
287.5	-132.127		15.6	-103.648	-117.166	-121.098
288	-130.265		15.8	-103.398	-117.426	-120.932
288.5	-133.002		16	-103.208	-117.685	-120.744
289	-146.97		16.2	-103.077	-117.945	-120.546
289.5	-131.982		16.4	-103.006	-118.204	-120.347
290	-138.76		16.6	-102.994	-118.464	-120.156
290.5	-130.928		16.8	-103.04	-118.723	-119.978
291	-136.212		17	-103.144	-118.982	-119.818
291.5	-137.104		17.2	-103.307	-119.242	-119.678
292	-133.977		17.4	-103.527	-119.4	-119.561
292.5	-132.411		17.6	-103.805	-119.558	-119.469
293	-132.146		17.8	-104.14	-119.716	-119.401
293.5	-134.31		18	-104.533	-119.875	-119.359
294	-130.384		18.2	-104.983	-120.033	-119.343
294.5	-141.19		18.4	-105.492	-120.191	-119.353
295	-135.055		18.6	-106.058	-120.349	-119.389
295.5	-134.135		18.8	-106.683	-120.508	-119.452
296	-134.377		19	-107.368	-120.666	-119.54
296.5	-131.697		19.2	-108.112	-120.824	-119.655
297	-133.233		19.4	-108.919	-120.982	-119.797
297.5	-130.61		19.6	-109.788	-121.141	-119.964
298	-134.315		19.8	-110.723	-121.299	-120.158
298.5	-131.619		20	-111.725	-121.457	-120.378
299	-140.948		20.2	-112.798	-121.615	-120.624
299.5	-149.14		20.4	-113.943	-121.774	-120.893
300	-133.588		20.6	-115.163	-122.131	-121.186
300.5	-133.761		20.8	-116.457	-122.653	-121.497
301	-130.342		21	-117.817	-122.991	-121.825
301.5	-131.108		21.2	-119.222	-123.128	-122.16
302	-137.79		21.4	-120.62	-123.075	-122.495
302.5	-130.477		21.6	-121.9	-122.871	-122.816
303	-131.213		21.8	-122.881	-122.566	-123.106
303.5	-131.451		22	-123.365	-122.206	-123.347
304	-130.41		22.2	-123.292	-121.829	-123.519
304.5	-130.936		22.4	-122.801	-121.464	-123.605
305	-134.911		22.6	-122.108	-121.128	-123.597
305.5	-142.894		22.8	-121.373	-120.833	-123.497
306	-139.432		23	-120.678	-120.582	-123.315
306.5	-130.501		23.2	-120.06	-120.38	-123.071
307	-132.937		23.4	-119.53	-120.225	-122.783
307.5	-133.018		23.6	-119.087	-120.116	-122.471
308	-132.7		23.8	-118.728	-120.05	-122.15
308.5	-130.852		24	-118.446	-120.023	-121.832
309	-131.507		24.2	-118.235	-120.032	-121.526
309.5	-131.041		24.4	-118.089	-120.071	-121.236
310	-132.498		24.6	-118.004	-120.136	-120.966
310.5	-130.915		24.8	-117.975	-120.221	-120.72
311	-133.108		25	-117.998	-120.321	-120.497
311.5	-133.253		25.2	-118.069	-120.431	-120.298
312	-132.429		25.4	-118.186	-120.546	-120.123
312.5	-130.277		25.6	-118.347	-120.66	-119.971
313	-131.326		25.8	-118.549	-120.769	-119.841
313.5	-138.577		26	-118.792	-120.869	-119.731
314	-139.273		26.2	-119.074	-120.957	-119.64
314.5	-130.152		26.4	-119.394	-121.031	-119.568
315	-131.403		26.6	-119.752	-121.087	-119.511
315.5	-133.302		26.8	-120.148	-121.127	-119.469
316	-134.804		27	-120.582	-121.149	-119.44
316.5	-143.302		27.2	-121.053	-121.154	-119.422
317	-134.615		27.4	-121.562	-121.144	-119.414
317.5	-130.104		27.6	-122.109	-121.121	-119.415
318	-132.208		27.8	-122.692	-121.087	-119.424
318.5	-132.444		28	-123.309	-121.044	-119.439
319	-131.088		28.2	-123.955	-120.995	-119.46
319.5	-135.86		28.4	-124.619	-120.943	-119.486
320	-132.902		28.6	-125.284	-120.891	-119.518
320.5	-137.673		28.8	-125.919	-120.841	-119.553
321	-130.642		29	-126.479	-120.795	-119.594
321.5	-136.539		29.2	-126.902	-120.756	-119.64
322	-132.603		29.4	-127.121	-120.725	-119.691
322.5	-130.726		29.6	-127.09	-120.703	-119.748
323	-136.391		29.8	-126.809	-120.693	-119.812
323.5	-131.46		30	-126.321	-120.694	-119.883
324	-136.278		30.2	-125.691	-120.708	-119.961
324.5	-131.841		30.4	-124.978	-120.733	-120.049
325	-137.899		30.6	-124.228	-120.77	-120.146
325.5	-131.837		30.8	-123.469	-120.818	-120.254
326	-137.693		31	-122.719	-120.874	-120.373
326.5	-133.907		31.2	-121.986	-120.938	-120.503
327	-139.403		31.4	-121.276	-121.007	-120.647
327.5	-130.066		31.6	-120.591	-121.078	-120.803
328	-132.671		31.8	-119.931	-121.148	-120.973
328.5	-139.716		32	-119.296	-121.214	-121.158
329	-130.826		32.2	-118.686	-121.273	-121.357
329.5	-130.52		32.4	-118.101	-121.321	-121.571
330	-133.015		32.6	-117.541	-121.355	-121.8
330.5	-131.942		32.8	-117.006	-121.373	-122.043
331	-138.244		33	-116.496	-121.373	-122.3
331.5	-130.476		33.2	-116.011	-121.355	-122.57
332	-142.03		33.4	-115.552	-121.318	-122.852
332.5	-132.7		33.6	-115.119	-121.264	-123.141
333	-130.4		33.8	-114.713	-121.193	-123.436
333.5	-131.827		34	-114.334	-121.109	-123.729
334	-137.026		34.2	-113.982	-121.013	-124.021
334.5	-131.845		34.4	-113.659	-120.91	-124.404
335	-143.373		34.6	-113.365	-120.803	-124.747
335.5	-131.349		34.8	-113.101	-120.695	-125.031
336	-131.552		35	-112.866	-120.59	-125.237
336.5	-132.671		35.2	-112.663	-120.49	-125.351
337	-130.218		35.4	-112.49	-120.399	-125.361
337.5	-130.35		35.6	-112.348	-120.319	-125.266
338	-136.346		35.8	-112.239	-120.253	-125.071
338.5	-131.356		36	-112.161	-120.202	-124.792
339	-130.815		36.2	-112.115	-120.168	-124.444
339.5	-134.504		36.4	-112.102	-120.153	-124.047
340	-145.837		36.6	-112.121	-120.158	-123.618
340.5	-134.419		36.8	-112.172	-120.183	-123.172
341	-138.796		37	-112.255	-120.229	-122.719
341.5	-133.928		37.2	-112.37	-120.297	-122.27
342	-134.218		37.4	-112.516	-120.388	-121.829
342.5	-135.072		37.6	-112.693	-120.5	-121.403
343	-130.444		37.8	-112.901	-120.634	-120.993
343.5	-130.675		38	-113.138	-120.79	-120.603
344	-135.755		38.2	-113.405	-120.967	-120.233
344.5	-130.11		38.4	-113.699	-121.164	-119.885
345	-140.313		38.6	-114.019	-121.381	-119.557
345.5	-154.76		38.8	-114.365	-121.615	-119.252
346	-130.627		39	-114.735	-121.865	-118.967
346.5	-133.313		39.2	-115.127	-122.129	-118.703
347	-130.616		39.4	-115.538	-122.405	-118.46
347.5	-130.323		39.6	-115.968	-122.69	-118.236
348	-133.463		39.8	-116.413	-122.981	-118.032
348.5	-134.439		40	-116.871	-123.276	-117.846
349	-132.112		40.2	-117.338	-123.569	-117.678
349.5	-130.82		40.4	-117.812	-123.857	-117.527
350	-130.592		40.6	-118.289	-124.137	-117.393
350.5	-130.925		40.8	-118.764	-124.404	-117.276
351	-137.833		41	-119.236	-124.656	-117.173
351.5	-142.15		41.2	-119.698	-124.888	-117.086
352	-137.641		41.4	-120.148	-125.099	-117.013
352.5	-139.268		41.6	-120.582	-125.287	-116.955
353	-132.312		41.8	-120.994	-125.451	-116.91
353.5	-132.144		42	-121.383	-125.592	-116.879
354	-131.852		42.2	-121.744	-125.709	-116.861
354.5	-130.17		42.4	-122.076	-125.805	-116.856
355	-138.048		42.6	-122.377	-125.882	-116.865
355.5	-131.932		42.8	-122.645	-125.942	-116.887
356	-130.327		43	-122.88	-125.987	-116.922
356.5	-149.688		43.2	-123.082	-126.02	-116.971
357	-135.853		43.4	-123.253	-126.042	-117.033
357.5	-130.857		43.6	-123.394	-126.055	-117.11
358	-131.087		43.8	-123.508	-126.06	-117.202
358.5	-132.36		44	-123.599	-126.057	-117.308
359	-134.245		44.2	-123.669	-126.048	-117.431
359.5	-132.481		44.4	-123.723	-126.032	-117.57
360	-138.242		44.6	-123.765	-126.009	-117.726
360.5	-132.015		44.8	-123.798	-125.98	-117.9
361	-133.305		45	-123.826	-125.943	-118.092
361.5	-131.18		45.2	-123.854	-125.901	-118.303
362	-131.64		45.4	-123.885	-125.852	-118.535
362.5	-132.182		45.6	-123.92	-125.797	-118.787
363	-136.293		45.8	-123.964	-125.737	-119.061
363.5	-130.076		46	-124.017	-125.673	-119.357
364	-132.337		46.2	-124.082	-125.606	-119.676
364.5	-136.978		46.4	-124.158	-125.537	-120.02
365	-139.789		46.6	-124.246	-125.469	-120.388
365.5	-131.404		46.8	-124.345	-125.402	-120.782
366	-139.069		47	-124.454	-125.337	-121.203
366.5	-135.781		47.2	-124.571	-125.278	-121.651
367	-143.845		47.4	-124.694	-125.224	-122.127
367.5	-134.897		47.6	-124.818	-125.177	-122.633
368	-136.709		47.8	-124.939	-125.139	-123.169
368.5	-131.674		48	-125.053	-125.111	-123.737
369	-135.583		48.2	-125.153	-125.093	-124.336
369.5	-138.458		48.4	-125.235	-125.086	-124.969
370	-136.554		48.6	-125.291	-125.091	-125.636
370.5	-134.399		48.8	-125.318	-125.109	-126.338
371	-134.676		49	-125.31	-125.139	-127.074
371.5	-134.219		49.2	-125.264	-125.181	-127.845
372	-133.794		49.4	-125.178	-125.237	-128.648
372.5	-130.217		49.6	-125.053	-125.305	-129.478
373	-132.074		49.8	-124.889	-125.385	-130.327
373.5	-133.775		50	-124.69	-125.478	-131.179
374	-145.285		50.2	-124.459	-125.582	-132.008
374.5	-140.285		50.4	-124.202	-125.698	-132.777
375	-140.232		50.6	-123.923	-125.825	-133.431
375.5	-135.499		50.8	-123.627	-125.963	-133.915
376	-136.65		51	-123.319	-126.11	-134.188
376.5	-142.983		51.2	-123.003	-126.268	-134.245
377	-134.122		51.4	-122.684	-126.435	-134.122
377.5	-137.081		51.6	-122.365	-126.612	-133.874
378	-130.927		51.8	-122.049	-126.797	-133.558
378.5	-131.876		52	-121.739	-126.993	-133.214
379	-145.59		52.2	-121.438	-127.197	-132.869
379.5	-134.102		52.4	-121.147	-127.411	-132.537
380	-136.6		52.6	-120.87	-127.635	-132.224
380.5	-135.786		52.8	-120.607	-127.87	-131.931
381	-130.65		53	-120.36	-128.116	-131.655
381.5	-131.02		53.2	-120.13	-128.375	-131.391
382	-133.982		53.4	-119.919	-128.647	-131.136
382.5	-139.929		53.6	-119.728	-128.933	-130.883
383	-136.979		53.8	-119.557	-129.236	-130.627
383.5	-131.032		54	-119.408	-129.557	-130.364
384	-133.613		54.2	-119.281	-129.897	-130.092
384.5	-139.691		54.4	-119.176	-130.26	-129.808
385	-131.996		54.6	-119.094	-130.646	-129.511
385.5	-134.404		54.8	-119.035	-131.06	-129.202
386	-138.045		55	-119	-131.504	-128.884
386.5	-132.333		55.2	-118.988	-131.982	-128.557
387	-133.305		55.4	-119.001	-132.498	-128.226
387.5	-131.691		55.6	-119.036	-133.059	-127.893
388	-74		55.8	-119.096	-133.67	-127.562
388.5	-130.491		56	-119.179	-134.339	-127.236
389	-146.12		56.2	-119.286	-135.078	-126.919
389.5	-137.855		56.4	-119.416	-135.898	-126.612
390	-130.123		56.6	-119.569	-136.815	-126.318
390.5	-141.913		56.8	-119.746	-137.849	-126.041
391	-137.651		57	-119.946	-139.015	-125.781
391.5	-140.369		57.2	-120.169	-140.31	-125.54
392	-130.217		57.4	-120.415	-141.635	-125.32
392.5	-135.419		57.6	-120.684	-142.613	-125.122
393	-132.768		57.8	-120.976	-142.608	-124.947
393.5	-130.581		58	-121.291	-141.624	-124.797
394	-132.687		58.2	-121.629	-140.296	-124.671
394.5	-131.441		58.4	-121.991	-139.001	-124.571
395	-131.126		58.6	-122.376	-137.836	-124.497
395.5	-132.897		58.8	-122.786	-136.805	-124.451
396	-133.413		59	-123.22	-135.892	-124.431
396.5	-131.146		59.2	-123.678	-135.079	-124.44
397	-134.323		59.4	-124.161	-134.351	-124.477
397.5	-133.558		59.6	-124.67	-133.695	-124.543
398	-139.915		59.8	-125.205	-133.102	-124.638
398.5	-131.998		60	-125.765	-132.564	-124.762
399	-132.157		60.2	-126.352	-132.076	-124.918
399.5	-138.769		60.4	-126.964	-131.633	-125.103
400	-133.808		60.6	-127.601	-131.232	-125.321
400.5	-149.062		60.8	-128.26	-130.869	-125.57
401	-130.789		61	-128.94	-130.541	-125.852
401.5	-132.045		61.2	-129.635	-130.248	-126.168
402	-138.905		61.4	-130.337	-129.987	-126.519
402.5	-139.244		61.6	-131.036	-129.756	-126.905
403	-131.318		61.8	-131.716	-129.555	-127.328
403.5	-130.394		62	-132.357	-129.383	-127.788
404	-140.339		62.2	-132.934	-129.237	-128.287
404.5	-131.895		62.4	-133.426	-129.117	-128.825
405	-139.97		62.6	-133.815	-129.023	-129.4
405.5	-136.153		62.8	-134.096	-128.952	-130.011
406	-138.587		63	-134.282	-128.904	-130.649
406.5	-131.521		63.2	-134.395	-128.877	-131.304
407	-139.008		63.4	-134.465	-128.869	-131.951
407.5	-131.01		63.6	-134.519	-128.879	-132.553
408	-145.81		63.8	-134.583	-128.904	-133.055
408.5	-132.104		64	-134.677	-128.943	-133.392
409	-130.835		64.2	-134.816	-128.993	-133.507
409.5	-133.417		64.4	-135.015	-129.051	-133.38
410	-133.423		64.6	-135.285	-129.114	-133.041
410.5	-130.51		64.8	-135.639	-129.178	-132.552
411	-131.889		65	-136.09	-129.241	-131.976
411.5	-136.909		65.2	-136.659	-129.3	-131.367
412	-131.171		65.4	-137.372	-129.35	-130.757
412.5	-131.732		65.6	-138.267	-129.391	-130.168
413	-141.446		65.8	-139.403	-129.418	-129.61
413.5	-132.956		66	-140.859	-129.431	-129.089
414	-139.556		66.2	-142.637	-129.429	-128.607
414.5	-137.116		66.4	-143.846	-129.412	-128.165
415	-132.711		66.6	-142.655	-129.379	-127.762
415.5	-133.442		66.8	-140.628	-129.333	-127.397
416	-131.654		67	-138.876	-129.274	-127.069
416.5	-131.986		67.2	-137.437	-129.206	-126.777
417	-140.659		67.4	-136.23	-129.131	-126.52
417.5	-131.119		67.6	-135.197	-129.051	-126.296
418	-140.997		67.8	-134.294	-128.969	-126.105
418.5	-131.624		68	-133.496	-128.887	-125.946
419	-130.071		68.2	-132.781	-128.808	-125.818
419.5	-130.064		68.4	-132.137	-128.734	-125.721
420	-130.896		68.6	-131.551	-128.666	-125.653
420.5	-130.867		68.8	-131.015	-128.605	-125.616
421	-151.422		69	-130.522	-128.554	-125.608
421.5	-132.222		69.2	-130.068	-128.514	-125.628
422	-138.124		69.4	-129.646	-128.484	-125.678
422.5	-142.545		69.6	-129.254	-128.467	-125.757
423	-133.143		69.8	-128.887	-128.462	-125.865
423.5	-132.871		70	-128.543	-128.47	-126.001
424	-130.364		70.2	-128.219	-128.492	-126.166
424.5	-134.862		70.4	-127.912	-128.528	-126.361
425	-140.526		70.6	-127.62	-128.578	-126.584
425.5	-131.096		70.8	-127.342	-128.643	-126.837
426	-131.222		71	-127.076	-128.723	-127.12
426.5	-136.501		71.2	-126.82	-128.817	-127.432
427	-143.595		71.4	-126.574	-128.927	-127.774
427.5	-136.384		71.6	-126.337	-129.053	-128.146
428	-131.869		71.8	-126.107	-129.194	-128.548
428.5	-134.315		72	-125.884	-129.351	-128.978
429	-130.355		72.2	-125.668	-129.524	-129.437
429.5	-131.435		72.4	-125.459	-129.713	-129.923
430	-130.406		72.6	-125.256	-129.918	-130.431
430.5	-143.516		72.8	-125.06	-130.139	-130.959
431	-141.421		73	-124.871	-130.376	-131.497
431.5	-131.786		73.2	-124.69	-130.629	-132.036
432	-133.922		73.4	-124.516	-130.898	-132.559
432.5	-131.374		73.6	-124.35	-131.183	-133.044
433	-130.653		73.8	-124.193	-131.483	-133.465
433.5	-146.074		74	-124.045	-131.798	-133.793
434	-136.569		74.2	-123.907	-132.129	-134.001
434.5	-134.929		74.4	-123.78	-132.475	-134.077
435	-133.277		74.6	-123.664	-132.836	-134.021
435.5	-131.604		74.8	-123.559	-133.213	-133.852
436	-131.331		75	-123.467	-133.606	-133.596
436.5	-138.581		75.2	-123.388	-134.015	-133.283
437	-131.79		75.4	-123.322	-134.442	-132.937
437.5	-130.904		75.6	-123.27	-134.887	-132.579
438	-131.224		75.8	-123.233	-135.352	-132.222
438.5	-135.937		76	-123.21	-135.837	-131.877
439	-130.743		76.2	-123.202	-136.343	-131.548
439.5	-130.467		76.4	-123.21	-136.87	-131.239
440	-146.868		76.6	-123.233	-137.415	-130.952
440.5	-137.975		76.8	-123.273	-137.973	-130.688
441	-132.103		77	-123.329	-138.532	-130.445
441.5	-136.943		77.2	-123.402	-139.073	-130.225
442	-132.158		77.4	-123.491	-139.564	-130.026
442.5	-132.795		77.6	-123.598	-139.959	-129.847
443	-134.85		77.8	-123.722	-140.209	-129.688
443.5	-132.043		78	-123.864	-140.272	-129.548
444	-134.845		78.2	-124.023	-140.14	-129.425
444.5	-132.666		78.4	-124.2	-139.84	-129.32
445	-141.883		78.6	-124.396	-139.42	-129.231
445.5	-132.917		78.8	-124.609	-138.932	-129.157
446	-134.604		79	-124.841	-138.417	-129.099
446.5	-130.764		79.2	-125.091	-137.903	-129.056
447	-139.559		79.4	-125.359	-137.407	-129.027
447.5	-130.644		79.6	-125.645	-136.94	-129.011
448	-138.052		79.8	-125.949	-136.505	-129.009
448.5	-139.997		80	-126.272	-136.106	-129.02
449	-133.696		80.2	-126.611	-135.742	-129.043
449.5	-133.087		80.4	-126.968	-135.414	-129.078
450	-130.567		80.6	-127.341	-135.12	-129.124
450.5	-134.128		80.8	-127.73	-134.859	-129.182
451	-130.523		81	-128.133	-134.631	-129.25
451.5	-131.416		81.2	-128.55	-134.434	-129.328
452	-130.379		81.4	-128.98	-134.266	-129.415
452.5	-144.866		81.6	-129.42	-134.127	-129.51
453	-140.28		81.8	-129.868	-134.015	-129.613
453.5	-132.435		82	-130.322	-133.929	-129.723
454	-135.696		82.2	-130.778	-133.868	-129.837
454.5	-143.716		82.4	-131.233	-133.832	-129.956
455	-134.658		82.6	-131.681	-133.819	-130.078
455.5	-130.982		82.8	-132.118	-133.828	-130.2
456	-134.834		83	-132.536	-133.858	-130.323
456.5	-134.764		83.2	-132.929	-133.909	-130.444
457	-130.036		83.4	-133.29	-133.979	-130.561
457.5	-131.473		83.6	-133.61	-134.068	-130.673
458	-131.127		83.8	-133.881	-134.173	-130.779
458.5	-131.64		84	-134.098	-134.293	-130.877
459	-132.534		84.2	-134.254	-134.427	-130.966
459.5	-134.692		84.4	-134.347	-134.573	-131.046
460	-132.902		84.6	-134.375	-134.727	-131.114
460.5	-130.004		84.8	-134.34	-134.889	-131.172
461	-133.568		85	-134.244	-135.055	-131.219
461.5	-134.397		85.2	-134.092	-135.223	-131.256
462	-131.377		85.4	-133.888	-135.388	-131.282
462.5	-141.423		85.6	-133.64	-135.548	-131.299
463	-134.389		85.8	-133.352	-135.7	-131.308
463.5	-135.293		86	-133.031	-135.841	-131.308
464	-132.003		86.2	-132.683	-135.968	-131.302
464.5	-136.399		86.4	-132.315	-136.081	-131.29
465	-131.837		86.6	-131.932	-136.177	-131.272
465.5	-132.384		86.8	-131.54	-136.257	-131.25
466	-135.212		87	-131.143	-136.322	-131.224
466.5	-130.034		87.2	-130.745	-136.373	-131.194
467	-139.409		87.4	-130.352	-136.411	-131.162
467.5	-133.679		87.6	-129.966	-136.44	-131.126
468	-142.232		87.8	-129.591	-136.463	-131.087
468.5	-137.25		88	-129.23	-136.481	-131.046
469	-137.494		88.2	-128.884	-136.497	-131.002
469.5	-135.268		88.4	-128.556	-136.514	-130.956
470	-148.704		88.6	-128.248	-136.533	-130.907
470.5	-131.171		88.8	-127.961	-136.555	-130.856
471	-132.251		89	-127.696	-136.581	-130.804
471.5	-130.919		89.2	-127.456	-136.612	-130.749
472	-136.745		89.4	-127.24	-136.645	-130.694
472.5	-130.969		89.6	-127.049	-136.681	-130.638
473	-131.481		89.8	-126.885	-136.717	-130.582
473.5	-134.741		90	-126.748	-136.751	-130.527
474	-132.753		90.2	-126.638	-136.781	-130.474
474.5	-130.01		90.4	-126.556	-136.802	-130.423
475	-137.31		90.6	-126.502	-136.813	-130.375
475.5	-131.147		90.8	-126.477	-136.81	-130.332
476	-132.813		91	-126.481	-136.789	-130.295
476.5	-134.502		91.2	-126.513	-136.75	-130.263
477	-136.413		91.4	-126.575	-136.69	-130.239
477.5	-135.613		91.6	-126.666	-136.609	-130.224
478	-133.456		91.8	-126.787	-136.508	-130.218
478.5	-131.638		92	-126.937	-136.388	-130.223
479	-131.108		92.2	-127.116	-136.251	-130.24
479.5	-131.852		92.4	-127.326	-136.101	-130.27
480	-133.764		92.6	-127.566	-135.941	-130.314
480.5	-130.489		92.8	-127.836	-135.775	-130.373
481	-136.165		93	-128.138	-135.605	-130.449
481.5	-137.863		93.2	-128.471	-135.436	-130.543
482	-142.097		93.4	-128.836	-135.27	-130.656
482.5	-131.736		93.6	-129.235	-135.11	-130.789
483	-138.295		93.8	-129.669	-134.958	-130.942
483.5	-132.507		94	-130.139	-134.816	-131.119
484	-137.003		94.2	-130.648	-134.687	-131.318
484.5	-132.415		94.4	-131.199	-134.571	-131.542
485	-130.786		94.6	-131.797	-134.469	-131.792
485.5	-142.867		94.8	-132.445	-134.381	-132.067
486	-138.818		95	-133.151	-134.31	-132.369
486.5	-137.908		95.2	-131.398	-134.254	-132.697
487	-130.126		95.4	-131.513	-134.215	-133.052
487.5	-133.045		95.6	-131.634	-134.191	-133.433
488	-130.075		95.8	-131.756	-134.184	-133.838
488.5	-136.609		96	-131.874	-134.193	-138.037
489	-130.768		96.2	-131.979	-134.218	-137.768
489.5	-138.433		96.4	-132.064	-134.258	-137.518
490	-134.026		96.6	-132.122	-134.314	-137.292
490.5	-136.038		96.8	-132.146	-134.385	-137.094
491	-134.983		97	-132.13	-134.471	-136.924
491.5	-134.243		97.2	-132.071	-134.572	-136.784
492	-133.21		97.4	-131.97	-134.688	-136.673
492.5	-138.796		97.6	-131.83	-134.818	-136.592
493	-132.08		97.8	-131.656	-134.964	-136.541
493.5	-141.427		98	-131.454	-135.124	-136.519
494	-131.422		98.2	-131.234	-135.3	-136.526
494.5	-131.81		98.4	-131.001	-135.492	-136.561
495	-130.123		98.6	-130.762	-135.701	-136.625
495.5	-131.374		98.8	-130.524	-135.928	-136.717
496	-131.11		99	-130.291	-136.173	-136.835
496.5	-134.993		99.2	-130.066	-135.3	-136.979
497	-141.826		99.4	-129.853	-135.492	-137.146
497.5	-131.01		99.6	-129.653	-135.701	-137.334
498	-131.134		99.8	-129.468	-135.928	-137.539
498.5	-136.227		100	-129.298	-136.173	-137.754
499	-140.87
499.5	-132.875
500	-130.454
500.5	-135.229
501	-130.195
501.5	-138.663
502	-131.655
502.5	-134.999
503	-136.287
503.5	-131.963
504	-134.655
504.5	-135.837
505	-140.682
505.5	-131.198
506	-131.332
506.5	-131.034
507	-130.205
507.5	-140.383
508	-136.313
508.5	-131.607
509	-132.754
509.5	-133.757
510	-132.964
510.5	-133.992
511	-153.958
511.5	-138.94
512	-132.39
512.5	-132.714
513	-131.858
513.5	-133.43
514	-135.229
514.5	-131.989
515	-152.832
515.5	-135.568
516	-134.546
516.5	-135.838
517	-134.03
517.5	-138.277
518	-136.424
518.5	-140.356
519	-143.805
519.5	-131.29
520	-139.61
520.5	-134.973
521	-132.686
521.5	-133.818
522	-131.763
522.5	-138.811
523	-137.842
523.5	-143.248
524	-130.773
524.5	-141.389
525	-132.056
525.5	-131.759
526	-133.343
526.5	-139.353
527	-132.009
527.5	-130.181
528	-133.231
528.5	-131.832
529	-131.657
529.5	-134.041
530	-130.24
530.5	-134.16
531	-136.075
531.5	-131.524
532	-130.753
532.5	-131.112
533	-139.68
533.5	-130.567
534	-133.028
534.5	-130.684
535	-132.036
535.5	-135.113
536	-136.536
536.5	-136.272
537	-140.319
537.5	-130.4
538	-137.824
538.5	-132.813
539	-137.914
539.5	-132.837
540	-130.319
540.5	-133.019
541	-130.585
541.5	-132.195
542	-148.336
542.5	-142.006
543	-134.226
543.5	-130.77
544	-140.126
544.5	-131.107
545	-130.721
545.5	-137.441
546	-138.517
546.5	-136.746
547	-133.588
547.5	-131.676
548	-130.432
548.5	-130.541
549	-136.421
549.5	-130.712
550	-142.501
550.5	-130.718
551	-133.239
551.5	-132.572
552	-130.077
552.5	-131.082
553	-112
553.5	-130.107
554	-134.095
554.5	-130.927
555	-135.57
555.5	-130.235
556	-130.087
556.5	-138.193
557	-132.987
557.5	-130.949
558	-131.471
558.5	-136.313
559	-134.234
559.5	-136.573
560	-135.668
560.5	-130.985
561	-130.448
561.5	-132.687
562	-131.824
562.5	-138.72
563	-130.928
563.5	-149.519
564	-132.761
564.5	-138.822
565	-131.599
565.5	-142.973
566	-130.238
566.5	-131.066
567	-131.406
567.5	-135.11
568	-130.719
568.5	-134.811
569	-144.954
569.5	-133.725
570	-130.832
570.5	-146.464
571	-130.334
571.5	-131.945
572	-132.937
572.5	-132.169
573	-131.042
573.5	-131.762
574	-143.375
574.5	-130.681
575	-131.118
575.5	-140.429
576	-130.823
576.5	-134.349
577	-133.131
577.5	-133.848
578	-130.198
578.5	-139.497
579	-138.839
579.5	-131.691
580	-131.358
580.5	-131.849
581	-136.19
581.5	-134.45
582	-135.976
582.5	-132.071
583	-134.404
583.5	-130.08
584	-130.482
584.5	-136.701
585	-146.714
585.5	-131.71
586	-131.346
586.5	-131.072
587	-137.975
587.5	-140.234
588	-135.296
588.5	-133.22
589	-142.694
589.5	-142.176
590	-134.174
590.5	-134.302
591	-139.62
591.5	-131.218
592	-130.507
592.5	-132.917
593	-132.252
593.5	-136.719
594	-132.066
594.5	-139.922
595	-132.797
595.5	-142.416
596	-135.663
596.5	-137.613
597	-135.317
597.5	-138.557
598	-131.188
598.5	-132.073
599	-134.258
599.5	-138.117
600	-135.326
600.5	-131.799
601	-133.342
601.5	-131.269
602	-130.398
602.5	-133.297
603	-130.84
603.5	-133.826
604	-130.829
604.5	-135.159
605	-135.304
605.5	-130.258
606	-133.101
606.5	-130.228
607	-130.976
607.5	-132.575
608	-155.226
608.5	-132.407
609	-130.308
609.5	-137.767
610	-132.264
610.5	-139.763
611	-134.336
611.5	-131.246
612	-107
612.5	-131.532
613	-135.068
613.5	-133.684
614	-132.906
614.5	-131.287
615	-135.949
615.5	-144.355
616	-135.576
616.5	-130.548
617	-137.585
617.5	-138.585
618	-130.567
618.5	-130.165
619	-136.632
619.5	-131.684
620	-135.521
620.5	-131.961
621	-133.89
621.5	-143.695
622	-140.504
622.5	-130.089
623	-132.809
623.5	-132.816
624	-131.669
624.5	-130.129
625	-132.312
625.5	-144.081
626	-130.127
626.5	-141.815
627	-144.074
627.5	-131.895
628	-131.617
628.5	-134.373
629	-134.468
629.5	-131.833
630	-131.779
630.5	-130.346
631	-130.79
631.5	-136.466
632	-130.165
632.5	-131.115
633	-137.819
633.5	-131.738
634	-131.993
634.5	-132.372
635	-132.682
635.5	-138.566
636	-145.563
636.5	-131.531
637	-132.796
637.5	-147.091
638	-132.606
638.5	-138.914
639	-132.144
639.5	-131.274
640	-132.53
640.5	-133.995
641	-132.888
641.5	-137.795
642	-140.693
642.5	-142.046
643	-130.423
643.5	-131.012
644	-133.191
644.5	-134.513
645	-132.307
645.5	-130.59
646	-132.851
646.5	-132.926
647	-133.771
647.5	-138.952
648	-131.748
648.5	-134.503
649	-132.811
649.5	-154.334
650	-130.115
650.5	-135.702
651	-131.607
651.5	-134.139
652	-130.247
652.5	-131.827
653	-145.387
653.5	-144.559
654	-130.945
654.5	-137.231
655	-132.146
655.5	-131.157
656	-136.588
656.5	-138.054
657	-134.272
657.5	-136.688
658	-141.05
658.5	-135.743
659	-134.839
659.5	-130.068
660	-133.804
660.5	-131.153
661	-134.027
661.5	-130.005
662	-133.52
662.5	-132.873
663	-144.709
663.5	-138.21
664	-142.751
664.5	-136.093
665	-137.318
665.5	-130.843
666	-130.339
666.5	-140
667	-131.572
667.5	-143.442
668	-130.053
668.5	-131.126
669	-132.433
669.5	-131.32
670	-130.17
670.5	-141.072
671	-133.145
671.5	-130.371
672	-141.552
672.5	-130.153
673	-131.328
673.5	-131.069
674	-130.542
674.5	-140.069
675	-133.18
675.5	-130.978
676	-142.246
676.5	-130.441
677	-133.531
677.5	-131.016
678	-130.003
678.5	-135.011
679	-133.999
679.5	-130.48
680	-134.051
680.5	-136.604
681	-130.65
681.5	-137.832
682	-140.892
682.5	-131.111
683	-130.353
683.5	-132.993
684	-144.594
684.5	-131.737
685	-141.297
685.5	-132.493
686	-141.517
686.5	-132.005
687	-130.446
687.5	-139.085
688	-130.503
688.5	-130.652
689	-139.799
689.5	-130.919
690	-131.998
690.5	-131.141
691	-130.061
691.5	-132.221
692	-139.546
692.5	-132.606
693	-134.13
693.5	-134.866
694	-130.939
694.5	-131.247
695	-138.203
695.5	-130.541
696	-132.142
696.5	-132.848
697	-134.964
697.5	-133.749
698	-130.67
698.5	-133.109
699	-130.757
699.5	-134.225
700	-135.286
700.5	-137.202
701	-134.324
701.5	-133.417
702	-131.695
702.5	-131.124
703	-134.91
703.5	-138.449
704	-130.114
704.5	-133.52
705	-139.8
705.5	-141.539
706	-137.379
706.5	-134.339
707	-130.331
707.5	-133.619
708	-133.013
708.5	-134.08
709	-138.428
709.5	-130.3
710	-133.743
710.5	-130.091
711	-133.129
711.5	-132.289
712	-132.199
712.5	-134.798
713	-132.946
713.5	-132.446
714	-131.885
714.5	-130.187
715	-131.094
715.5	-131.06
716	-135.4
716.5	-135.002
717	-137.398
717.5	-130.184
718	-132.358
718.5	-131.697
719	-130.255
719.5	-134.157
720	-134.311
720.5	-133.543
721	-132.874
721.5	-131.049
722	-136.623
722.5	-130.345
723	-130.705
723.5	-142.264
724	-134.118
724.5	-130.707
725	-131.297
725.5	-132.815
726	-130.339
726.5	-139.477
727	-131.198
727.5	-134.559
728	-132.205
728.5	-131.317
729	-130.406
729.5	-130.107
730	-137.146
730.5	-133.293
731	-132.603
731.5	-130.788
732	-136.271
732.5	-130.478
733	-134.291
733.5	-132.601
734	-142.408
734.5	-138.752
735	-132.464
735.5	-135.825
736	-143.014
736.5	-133.766
737	-138.478
737.5	-134.008
738	-133.55
738.5	-135.065
739	-133.48
739.5	-132.536
740	-131.103
740.5	-130.107
741	-130.44
741.5	-130.715
742	-138.513
742.5	-131.762
743	-131.391
743.5	-130.106
744	-131.859
744.5	-135.344
745	-137.271
745.5	-143.81
746	-130.556
746.5	-132.697
747	-135.114
747.5	-132.353
748	-133.662
748.5	-131.061
749	-132.407
749.5	-131.252
750	-134.503
750.5	-130.015
751	-140.677
751.5	-130.235
752	-132.303
752.5	-132.332
753	-141.203
753.5	-133.247
754	-139.272
754.5	-130.206
755	-133.712
755.5	-139.54
756	-130.712
756.5	-135.66
757	-134.287
757.5	-133.595
758	-137.015
758.5	-133.708
759	-136.165
759.5	-133.569
760	-132.881
760.5	-130.03
761	-130.108
761.5	-138.083
762	-131.798
762.5	-136.57
763	-133.99
763.5	-136.168
764	-132.154
764.5	-130.639
765	-132.761
765.5	-130.55
766	-130.723
766.5	-134.473
767	-146.654
767.5	-130.816
768	-133.385
768.5	-141.413
769	-135.7
769.5	-133.458
770	-134.616
770.5	-145.342
771	-133.51
771.5	-136.518
772	-139.601
772.5	-138.355
773	-134.496
773.5	-130.795
774	-154.724
774.5	-131.847
775	-131.883
775.5	-132.673
776	-133.056
776.5	-134.896
777	-135.113
777.5	-134.515
778	-131.964
778.5	-132.002
779	-131.486
779.5	-131.257
780	-138.604
780.5	-133.925
781	-131.652
781.5	-134.757
782	-133.193
782.5	-133.79
783	-132.415
783.5	-131.548
784	-132.842
784.5	-135.869
785	-140.223
785.5	-131.456
786	-131.828
786.5	-130.704
787	-132.429
787.5	-130.18
788	-134.731
788.5	-132.966
789	-132.523
789.5	-145.356
790	-147.395
790.5	-133.486
791	-131.519
791.5	-136.822
792	-131.873
792.5	-132.683
793	-130.559
793.5	-140.577
794	-135.677
794.5	-131.843
795	-132.015
795.5	-131.091
796	-143.002
796.5	-133.502
797	-130.63
797.5	-131.036
798	-138.401
798.5	-131.149
799	-134.763
799.5	-134.108
800	-134.15
800.5	-130.014
801	-130.072
801.5	-132.717
802	-136.053
802.5	-130.813
803	-131.064
803.5	-131.797
804	-130.007
804.5	-132.018
805	-130.493
805.5	-143.186
806	-135.945
806.5	-134.405
807	-130.141
807.5	-133.94
808	-135.382
808.5	-140.625
809	-131.461
809.5	-136.283
810	-147.014
810.5	-136.389
811	-130.297
811.5	-130.303
812	-146.661
812.5	-131.861
813	-133.388
813.5	-132.438
814	-135.802
814.5	-133.01
815	-135.935
815.5	-145.87
816	-133.32
816.5	-148.89
817	-133.724
817.5	-130.279
818	-133.232
818.5	-133.175
819	-133.445
819.5	-136.422
820	-143.564
820.5	-140.963
821	-132.679
821.5	-130.181
822	-138.259
822.5	-131.571
823	-148.825
823.5	-132.262
824	-132.515
824.5	-130.213
825	-130.817
825.5	-138.595
826	-130.951
826.5	-131.878
827	-130.484
827.5	-133.186
828	-132.942
828.5	-134.023
829	-130.139
829.5	-136.75
830	-130.616
830.5	-134.445
831	-131.427
831.5	-131.893
832	-135.152
832.5	-132.284
833	-134.64
833.5	-132.173
834	-135.396
834.5	-141.116
835	-132.914
835.5	-133.846
836	-134.668
836.5	-146.33
837	-130.383
837.5	-134.469
838	-132.571
838.5	-134.951
839	-132.136
839.5	-132.76
840	-133.558
840.5	-130.737
841	-132.803
841.5	-131.454
842	-143.282
842.5	-134.164
843	-131.174
843.5	-133.686
844	-134.796
844.5	-130.139
845	-140.125
845.5	-140.186
846	-132.566
846.5	-133.984
847	-130.51
847.5	-131.345
848	-133.046
848.5	-131.082
849	-138.934
849.5	-130.619
850	-140.038
850.5	-132.906
851	-130.313
851.5	-132.14
852	-132.743
852.5	-132.808
853	-146.48
853.5	-133.727
854	-130.318
854.5	-139.612
855	-149.193
855.5	-148.704
856	-131.07
856.5	-131.017
857	-133.889
857.5	-132.436
858	-131.687
858.5	-130.781
859	-139.019
859.5	-134.783
860	-134.014
860.5	-145.878
861	-133.057
861.5	-131.883
862	-134.965
862.5	-133.259
863	-130.342
863.5	-130.666
864	-139.102
864.5	-133.214
865	-140.841
865.5	-130.002
866	-134.156
866.5	-134.91
867	-132.429
867.5	-132.01
868	-131.183
868.5	-130.767
869	-134.861
869.5	-132.077
870	-134.433
870.5	-131.825
871	-131.028
871.5	-144.847
872	-132.553
872.5	-134.981
873	-133.719
873.5	-136.607
874	-131.98
874.5	-132.768
875	-130.858
875.5	-130.054
876	-133.755
876.5	-131.265
877	-133.15
877.5	-131.009
878	-130.485
878.5	-130.519
879	-140.132
879.5	-130.773
880	-130.7
880.5	-130.425
881	-130.239
881.5	-134.574
882	-142.217
882.5	-88
883	-136.208
883.5	-133.248
884	-133.083
884.5	-131.164
885	-135.425
885.5	-142.591
886	-130.226
886.5	-142.934
887	-130.255
887.5	-137.411
888	-133.033
888.5	-133.421
889	-136.134
889.5	-134.67
890	-131.484
890.5	-132.143
891	-132.183
891.5	-131.175
892	-133.38
892.5	-137.818
893	-133.867
893.5	-132.302
894	-133.365
894.5	-131.097
895	-139.875
895.5	-131.59
896	-130.596
896.5	-130.328
897	-131.265
897.5	-133.226
898	-135.664
898.5	-135.398
899	-131.048
899.5	-134.047
900	-131.688
900.5	-132.885
901	-133.433
901.5	-130.331
902	-131.41
902.5	-130.125
903	-141.904
903.5	-131.243
904	-130.597
904.5	-136.64
905	-131.279
905.5	-136.439
906	-133.777
906.5	-130.219
907	-134.255
907.5	-131.911
908	-132.419
908.5	-133.758
909	-133.29
909.5	-130.898
910	-139.082
910.5	-130.244
911	-136.36
911.5	-131.707
912	-144.227
912.5	-138.29
913	-131.285
913.5	-132.712
914	-131.989
914.5	-136.188
915	-136.76
915.5	-139.256
916	-130.757
916.5	-150.744
917	-133.405
917.5	-134.401
918	-132.197
918.5	-130.768
919	-132.91
919.5	-140.864
920	-136.879
920.5	-135.951
921	-130.942
921.5	-130.435
922	-131.169
922.5	-136.537
923	-131.225
923.5	-133.672
924	-132.189
924.5	-139.727
925	-130.709
925.5	-132.125
926	-133.133
926.5	-133.656
927	-130.551
927.5	-131.216
928	-136.006
928.5	-133.897
929	-140.991
929.5	-132.466
930	-132.384
930.5	-142.07
931	-130.451
931.5	-131.052
932	-144.198
932.5	-130.969
933	-133.836
933.5	-140.647
934	-130.933
934.5	-131.074
935	-138.049
935.5	-132.043
936	-136.601
936.5	-132.299
937	-132.362
937.5	-135.055
938	-134.329
938.5	-133.36
939	-130.178
939.5	-131.97
940	-145.105
940.5	-135.401
941	-130.203
941.5	-130.211
942	-131.205
942.5	-136.081
943	-140.102
943.5	-130.597
944	-130.252
944.5	-138.963
945	-138.631
945.5	-138.469
946	-132.229
946.5	-144.845
947	-132.678
947.5	-136.48
948	-137.26
948.5	-130.935
949	-133.195
949.5	-132.37
950	-131.667
950.5	-135.354
951	-140.908
951.5	-131.243
952	-131.821
952.5	-132.249
953	-132.589
953.5	-132.522
954	-135.606
954.5	-134.546
955	-130.654
955.5	-130.802
956	-130.761
956.5	-131.804
957	-134.963
957.5	-130.35
958	-132.365
958.5	-136.488
959	-130.228
959.5	-138.735
960	-130.739
960.5	-139.345
961	-131.893
961.5	-136.641
962	-145.262
962.5	-141.827
963	-131.413
963.5	-136.231
964	-133.453
964.5	-132.435
965	-131.861
965.5	-131.48
966	-142.888
966.5	-133.346
967	-136.617
967.5	-133.889
968	-143.921
968.5	-138.112
969	-130.017
969.5	-130.453
970	-153.658
970.5	-130.643
971	-130.056
971.5	-133.543
972	-132.247
972.5	-130.254
973	-131.639
973.5	-137.318
974	-131.212
974.5	-131.541
975	-153.374
975.5	-136.186
976	-139.679
976.5	-131.436
977	-133.093
977.5	-134.042
978	-132.245
978.5	-136.585
979	-130.361
979.5	-134.928
980	-134.727
980.5	-131.949
981	-140.856
981.5	-137.754
982	-132.774
982.5	-139.156
983	-133.414
983.5	-130.486
984	-142.321
984.5	-130.969
985	-134.224
985.5	-131.349
986	-131.133
986.5	-130.783
987	-131.216
987.5	-137.131
988	-130.056
988.5	-131.408
989	-131.597
989.5	-135.127
990	-131.685
990.5	-133.053
991	-130.64
991.5	-134.058
992	-131.163
992.5	-136.875
993	-131.269
993.5	-132.235
994	-134.6
994.5	-142.249
995	-131.421
995.5	-133.081
996	-130.035
996.5	-132.619
997	-131.829
997.5	-137.893
[truncated: 5 more rows]
