# Supplementary material for: Multispecies and individual gas molecule detection using Stokes solitons in a graphene over-modal microresonator
Source: Nat Commun. 2021 Nov 18;12:6716. doi: 10.1038/s41467-021-26740-8 (PMC8602637; doi:10.1038/s41467-021-26740-8)
Supplement: Supplementary file 5 — Source Data Fig.3 [file 41467_2021_26740_MOESM5_ESM.xlsx]

## Sheet: Sheet1
time-s	int-silica	int-gmr		time-s	int-silica	int-gmr		time-s	int-silica	int-gmr		time-s	int-silica	int-gmr		case	step
500	-0.5	32.86		0	-0.064	-0.013		0	0.05	-2.88		0	0.134	34.036		2 off	-0.4
498	-0.52	32.88		0.001	-0.048	-0.013		0.001	0.066	-2.912		0.001	0.118	34.068		1 off	-0.2
496	-0.53	32.9		0.002	-0.064	-0.013		0.002	0.082	-2.88		0.002	0.134	34.068		1 on	0.2
494	-0.54	32.92		0.003	-0.064	-0.025		0.003	0.082	-2.896		0.003	0.118	34.036		2 on	0.4
492	-0.55	32.92		0.004	-0.048	-0.025		0.004	0.082	-2.912		0.004	0.134	34.1		3 on	0.6
490	-0.56	32.92		0.005	-0.048	-0.037		0.005	0.082	-2.896		0.005	0.134	34.036		4 on	0.8
488	-0.57	32.92		0.006	-0.032	-0.025		0.006	0.082	-2.865		0.006	0.118	34.036
486	-0.57	32.92		0.007	-0.064	-0.013		0.007	0.082	-2.865		0.007	0.134	34.068		CASE	counts
484	-0.58	32.92		0.008	-0.032	-0.025		0.008	0.066	-2.88		0.008	0.15	34.036		4 off	0
482	-0.59	32.92		0.009	-0.016	-0.013		0.009	0.066	-2.865		0.009	0.134	34.068		3 off	2
480	-0.59	32.92		0.01	0	-0.001		0.01	0.066	-2.849		0.01	0.118	34.068		2 off	5
478	-0.59	32.92		0.011	-0.016	-0.001		0.011	0.05	-2.833		0.011	0.134	34.068		1 off	14
476	-0.6	32.92		0.012	0	-0.001		0.012	0.066	-2.833		0.012	0.15	34.068		1 on	65
474	-0.6	32.92		0.013	0.015	0.011		0.013	0.05	-2.833		0.013	0.15	34.068		2 on	23
472	-0.6	32.94		0.014	0.031	0.011		0.014	0.034	-2.817		0.014	0.15	34.068		3 on	9
470	-0.6	32.94		0.015	0.047	0.023		0.015	0.034	-2.833		0.015	0.134	34.068		4 on	3
468	-0.6	32.96		0.016	0.031	0.011		0.016	0.034	-2.817		0.016	0.15	34.068		5 on	1
466	-0.6	32.96		0.017	0.015	-0.001		0.017	0.018	-2.801		0.017	0.15	34.1
464	-0.59	32.98		0.018	0.047	0.023		0.018	0.034	-2.801		0.018	0.15	34.1
462	-0.59	33		0.019	0.031	-0.001		0.019	0.034	-2.801		0.019	0.15	34.068
460	-0.58	33.04		0.02	0.031	-0.001		0.02	0.018	-2.817		0.02	0.15	34.068
458	-0.58	33.06		0.021	0.015	-0.013		0.021	0.034	-2.817		0.021	0.15	34.068
456	-0.57	33.1		0.022	0	-0.013		0.022	0.034	-2.817		0.022	0.118	34.068
454	-0.56	33.12		0.023	0.015	-0.001		0.023	0.05	-2.801		0.023	0.134	34.1
452	-0.56	33.16		0.024	-0.016	-0.025		0.024	0.018	-2.833		0.024	0.15	34.036
450	-0.55	33.2		0.025	-0.048	-0.013		0.025	0.066	-2.833		0.025	0.15	34.1
448	-0.54	33.24		0.026	-0.032	-0.013		0.026	0.05	-2.817		0.026	0.134	34.068
446	-0.53	33.28		0.027	-0.048	-0.013		0.027	0.082	-2.849		0.027	0.118	34.1
444	-0.51	33.32		0.028	-0.064	-0.037		0.028	0.066	-2.849		0.028	0.134	34.1
442	-0.5	33.36		0.029	-0.048	-0.025		0.029	0.082	-2.865		0.029	0.118	34.036
440	-0.49	33.4		0.03	-0.064	-0.025		0.03	0.082	-2.88		0.03	0.15	34.1
438	-0.47	33.44		0.031	-0.048	-0.025		0.031	0.082	-2.88		0.031	0.134	34.068
436	-0.46	33.5		0.032	-0.064	-0.025		0.032	0.082	-2.88		0.032	0.118	34.068
434	-0.44	33.54		0.033	-0.064	-0.013		0.033	0.066	-2.88		0.033	0.118	34.068
432	-0.42	33.6		0.034	-0.064	-0.013		0.034	0.066	-2.912		0.034	0.134	34.1
430	-0.41	33.64		0.035	-0.016	-0.001		0.035	0.098	-2.912		0.035	0.134	34.036
428	-0.39	33.68		0.036	-0.032	-0.001		0.036	0.082	-2.88		0.036	0.134	34.068
426	-0.37	33.74		0.037	-0.016	0.011		0.037	0.066	-2.912		0.037	0.15	34.068
424	-0.35	33.78		0.038	0.015	0.011		0.038	0.05	-2.896		0.038	0.118	34.036
422	-0.33	33.82		0.039	0	0.023		0.039	0.034	-2.912		0.039	0.134	34.068
420	-0.31	33.86		0.04	0	0.011		0.04	0.05	-2.944		0.04	0.15	34.036
418	-0.29	33.9		0.041	0.015	0.011		0.041	0.05	-2.912		0.041	0.134	34.068
416	-0.27	33.94		0.042	0.063	-0.001		0.042	0.018	-2.912		0.042	0.15	34.1
414	-0.25	33.96		0.043	0.031	0.011		0.043	0.034	-2.912		0.043	0.15	34.1
412	-0.23	34		0.044	0.015	0.011		0.044	0.034	-2.928		0.044	0.15	34.1
410	-0.2	34.02		0.045	0.047	0.011		0.045	0.034	-2.912		0.045	0.15	34.068
408	-0.18	34.04		0.046	0.047	-0.013		0.046	0.05	-2.88		0.046	0.134	34.1
406	-0.16	34.08		0.047	0.031	-0.013		0.047	0.05	-2.912		0.047	0.15	34.068
404	-0.13	34.1		0.048	0.015	-0.013		0.048	0.05	-2.88		0.048	0.134	34.068
402	-0.11	34.12		0.049	0	-0.013		0.049	0.05	-2.88		0.049	0.15	34.1
400	-0.09	34.14		0.05	0.015	-0.025		0.05	0.05	-2.865		0.05	0.15	34.068
398	-0.06	34.16		0.051	-0.048	-0.049		0.051	0.082	-2.896		0.051	0.15	34.036
396	-0.04	34.16		0.052	0	-0.049		0.052	0.066	-2.88		0.052	0.15	34.068
394	-0.02	34.18		0.053	-0.032	-0.037		0.053	0.066	-2.88		0.053	0.134	34.068
392	0.01	34.2		0.054	-0.032	-0.037		0.054	0.066	-2.88		0.054	0.15	34.068
390	0.03	34.22		0.055	-0.048	-0.025		0.055	0.066	-2.88		0.055	0.118	34.1
388	0.06	34.22		0.056	-0.048	-0.025		0.056	0.066	-2.865		0.056	0.118	34.1
386	0.08	34.24		0.057	-0.064	-0.013		0.057	0.066	-2.865		0.057	0.118	34.068
384	0.1	34.24		0.058	-0.032	-0.001		0.058	0.066	-2.865		0.058	0.118	34.068
382	0.13	34.26		0.059	-0.064	-0.001		0.059	0.034	-2.865		0.059	0.118	34.068
380	0.15	34.26		0.06	-0.064	0.011		0.06	0.05	-2.833		0.06	0.118	34.068
378	0.17	34.26		0.061	-0.064	0.011		0.061	0.066	-2.865		0.061	0.118	34.068
376	0.2	34.26		0.062	-0.048	0.011		0.062	0.034	-2.833		0.062	0.118	34.068
374	0.22	34.26		0.063	-0.032	0.011		0.063	0.066	-2.833		0.063	0.118	34.068
372	0.24	34.26		0.064	-0.032	0.011		0.064	0.05	-2.849		0.064	0.118	34.1
370	0.26	34.24		0.065	-0.016	0.011		0.065	0.05	-2.833		0.065	0.134	34.1
368	0.28	34.22		0.066	0.031	0.011		0.066	0.082	-2.833		0.066	0.134	34.1
366	0.31	34.2		0.067	0.015	0.011		0.067	0.066	-2.817		0.067	0.134	34.1
364	0.33	34.16		0.068	0	-0.013		0.068	0.082	-2.833		0.068	0.118	34.068
362	0.35	34.14		0.069	0.031	-0.001		0.069	0.066	-2.817		0.069	0.15	34.132
360	0.37	34.1		0.07	0.031	-0.013		0.07	0.066	-2.833		0.07	0.15	34.068
358	0.38	34.06		0.071	0.015	-0.013		0.071	0.066	-2.849		0.071	0.15	34.1
356	0.4	34.02		0.072	0.047	-0.037		0.072	0.066	-2.833		0.072	0.134	34.068
354	0.42	33.98		0.073	0.047	-0.037		0.073	0.066	-2.833		0.073	0.15	34.068
352	0.44	33.94		0.074	0.047	-0.037		0.074	0.082	-2.849		0.074	0.166	34.068
350	0.45	33.88		0.075	0.031	-0.025		0.075	0.066	-2.865		0.075	0.134	34.068
348	0.47	33.84		0.076	0.015	-0.025		0.076	0.05	-2.849		0.076	0.134	34.068
346	0.48	33.78		0.077	0.031	-0.037		0.077	0.066	-2.88		0.077	0.166	34.036
344	0.5	33.74		0.078	0.015	-0.025		0.078	0.05	-2.88		0.078	0.15	34.036
342	0.51	33.7		0.079	0	-0.013		0.079	0.066	-2.865		0.079	0.15	34.068
340	0.52	33.66		0.08	0.015	-0.001		0.08	0.034	-2.912		0.08	0.134	34.036
338	0.53	33.66		0.081	-0.032	-0.001		0.081	0.05	-2.912		0.081	0.134	34.068
336	0.54	33.66		0.082	-0.032	0.011		0.082	0.034	-2.896		0.082	0.134	34.006
334	0.55	33.68		0.083	-0.048	0.011		0.083	0.066	-2.912		0.083	0.134	34.068
332	0.56	33.7		0.084	-0.048	0.011		0.084	0.034	-2.896		0.084	0.134	34.068
330	0.57	33.76		0.085	-0.048	0.034		0.085	0.05	-2.912		0.085	0.134	34.068
328	0.58	33.8		0.086	-0.064	0.011		0.086	0.05	-2.912		0.086	0.118	34.068
326	0.58	33.88		0.087	-0.048	0.011		0.087	0.05	-2.912		0.087	0.118	34.1
324	0.59	33.94		0.088	-0.048	0.023		0.088	0.05	-2.912		0.088	0.134	34.1
322	0.59	34.02		0.089	-0.048	0.011		0.089	0.05	-2.896		0.089	0.118	34.068
320	0.6	34.1		0.09	-0.016	0.011		0.09	0.066	-2.912		0.09	0.118	34.132
318	0.6	34.18		0.091	-0.048	0.011		0.091	0.082	-2.88		0.091	0.118	34.1
316	0.6	34.26		0.092	0	-0.001		0.092	0.082	-2.865		0.092	0.134	34.1
314	0.6	34.34		0.093	-0.016	0.011		0.093	0.082	-2.865		0.093	0.118	34.1
312	0.6	34.44		0.094	-0.016	-0.001		0.094	0.082	-2.849		0.094	0.134	34.1
310	0.6	34.52		0.095	0.015	-0.013		0.095	0.082	-2.817		0.095	0.134	34.068
308	0.6	34.58		0.096	0	-0.013		0.096	0.066	-2.833		0.096	0.118	34.1
306	0.59	34.66		0.097	0.047	-0.001		0.097	0.098	-2.833		0.097	0.134	34.1
304	0.59	34.72		0.098	0.063	-0.013		0.098	0.082	-2.817		0.098	0.118	34.068
302	0.58	34.76		0.099	0.031	-0.013		0.099	0.066	-2.801		0.099	0.134	34.1
300	0.58	34.8		0.1	0.047	-0.025		0.1	0.082	-2.801		0.1	0.15	34.068
298	0.57	34.84		0.101	0.047	-0.013		0.101	0.05	-2.77		0.101	0.15	34.1
296	0.56	34.86		0.102	0.047	-0.013		0.102	0.05	-2.786		0.102	0.134	34.1
294	0.55	34.86		0.103	0	-0.013		0.103	0.034	-2.786		0.103	0.15	34.068
292	0.54	34.86		0.104	0.015	-0.001		0.104	0.034	-2.786		0.104	0.15	34.068
290	0.53	34.86		0.105	0.031	-0.001		0.105	0.034	-2.786		0.105	0.15	34.068
288	0.52	34.92		0.106	-0.016	0.011		0.106	0.034	-2.786		0.106	0.15	34.1
286	0.51	35.08		0.107	0	0.011		0.107	0.018	-2.786		0.107	0.166	34.036
284	0.49	35.32		0.108	0	0.023		0.108	0.003	-2.786		0.108	0.15	34.036
282	0.48	35.66		0.109	-0.032	0.034		0.109	0.003	-2.801		0.109	0.134	34.036
280	0.47	36.06		0.11	-0.048	0.023		0.11	0.018	-2.801		0.11	0.15	34.036
278	0.45	36.52		0.111	-0.064	0.023		0.111	0.034	-2.817		0.111	0.15	34.068
276	0.43	37.02		0.112	-0.048	0.034		0.112	0.034	-2.833		0.112	0.15	34.036
274	0.42	37.44		0.113	-0.048	0.023		0.113	0.05	-2.865		0.113	0.15	34.068
272	0.4	37.76		0.114	-0.08	0.034		0.114	0.034	-2.849		0.114	0.134	34.006
270	0.38	37.94		0.115	-0.048	0.023		0.115	0.082	-2.849		0.115	0.134	34.068
268	0.36	38		0.116	-0.048	0.011		0.116	0.066	-2.849		0.116	0.15	34.068
266	0.34	37.94		0.117	-0.032	0.011		0.117	0.129	-2.88		0.117	0.134	34.068
264	0.32	37.76		0.118	-0.032	0.011		0.118	0.082	-2.865		0.118	0.134	34.1
262	0.3	37.48		0.119	-0.032	0.011		0.119	0.098	-2.88		0.119	0.134	34.068
260	0.28	37.08		0.12	-0.016	0.023		0.12	0.098	-2.88		0.12	0.118	34.068
258	0.26	36.56		0.121	0	0.011		0.121	0.113	-2.88		0.121	0.118	34.1
256	0.24	35.94		0.122	0.015	0.011		0.122	0.113	-2.896		0.122	0.118	34.068
254	0.22	35.22		0.123	0.015	-0.001		0.123	0.098	-2.88		0.123	0.118	34.1
252	0.19	34.38		0.124	0.047	-0.001		0.124	0.098	-2.896		0.124	0.134	34.1
250	0.17	33.46		0.125	0.031	-0.013		0.125	0.098	-2.896		0.125	0.134	34.1
248	0.15	32.42		0.126	0.031	-0.001		0.126	0.098	-2.912		0.126	0.118	34.068
246	0.12	31.3		0.127	0.047	-0.001		0.127	0.082	-2.88		0.127	0.118	34.1
244	0.1	30		0.128	0.031	-0.001		0.128	0.066	-2.88		0.128	0.134	34.1
242	0.08	28.44		0.129	0.047	-0.001		0.129	0.066	-2.865		0.129	0.118	34.1
240	0.05	26.68		0.13	0.015	-0.001		0.13	0.034	-2.865		0.13	0.134	34.068
238	0.03	24.74		0.131	0.031	0.023		0.131	0.034	-2.88		0.131	0.15	34.1
236	0	22.66		0.132	0.031	0.011		0.132	0.003	-2.865		0.132	0.134	34.068
234	-0.02	20.5		0.133	0	0.023		0.133	0.018	-2.865		0.133	0.134	34.068
232	-0.04	18.26		0.134	0	0.023		0.134	-0.013	-2.849		0.134	0.118	34.068
230	-0.07	16		0.135	0	0.034		0.135	0.003	-2.849		0.135	0.15	34.006
228	-0.09	13.76		0.136	-0.032	0.034		0.136	0.003	-2.849		0.136	0.134	34.006
226	-0.11	11.58		0.137	-0.016	0.034		0.137	0.003	-2.849		0.137	0.15	34.068
224	-0.14	9.48		0.138	-0.032	0.046		0.138	0.018	-2.865		0.138	0.15	34.036
222	-0.16	7.54		0.139	-0.048	0.034		0.139	0.05	-2.865		0.139	0.15	34.036
220	-0.18	5.78		0.14	-0.048	0.046		0.14	0.066	-2.865		0.14	0.15	34.036
218	-0.21	4.14		0.141	-0.048	0.034		0.141	0.082	-2.849		0.141	0.166	34.068
216	-0.23	2.64		0.142	-0.064	0.046		0.142	0.082	-2.849		0.142	0.15	34.068
214	-0.25	1.28		0.143	-0.032	0.034		0.143	0.098	-2.865		0.143	0.134	34.036
212	-0.27	0.08		0.144	-0.048	0.034		0.144	0.145	-2.817		0.144	0.134	34.036
210	-0.29	-0.96		0.145	-0.048	0.034		0.145	0.129	-2.849		0.145	0.15	34.068
208	-0.31	-1.8		0.146	-0.032	0.034		0.146	0.145	-2.817		0.146	0.15	34.036
206	-0.34	-2.42		0.147	-0.032	0.058		0.147	0.145	-2.833		0.147	0.118	34.068
204	-0.35	-2.82		0.148	-0.016	0.034		0.148	0.145	-2.801		0.148	0.15	34.068
202	-0.37	-3		0.149	-0.016	0.023		0.149	0.145	-2.833		0.149	0.134	34.068
200	-0.39	-2.9		0.15	0.015	0.023		0.15	0.145	-2.817		0.15	0.15	34.1
198	-0.41	-2.56		0.151	0	0.034		0.151	0.145	-2.833		0.151	0.134	34.036
196	-0.43	-2.06		0.152	0	0.034		0.152	0.129	-2.817		0.152	0.103	34.1
194	-0.44	-1.58		0.153	0.031	0.011		0.153	0.113	-2.817		0.153	0.118	34.068
192	-0.46	-1.14		0.154	0.031	0.011		0.154	0.082	-2.801		0.154	0.134	34.068
190	-0.47	-0.76		0.155	0.047	0.023		0.155	0.082	-2.801		0.155	0.134	34.068
188	-0.49	-0.42		0.156	0.031	0.011		0.156	0.05	-2.801		0.156	0.15	34.068
186	-0.5	-0.14		0.157	0.047	-0.001		0.157	0.05	-2.817		0.157	0.134	34.068
184	-0.52	0.08		0.158	0.015	0.023		0.158	0.018	-2.817		0.158	0.134	34.068
182	-0.53	0.2		0.159	0.031	0.011		0.159	-0.013	-2.833		0.159	0.15	34.1
180	-0.54	0.22		0.16	0.015	0.023		0.16	-0.013	-2.833		0.16	0.118	34.1
178	-0.55	0.22		0.161	0.015	0.011		0.161	-0.013	-2.865		0.161	0.118	34.068
176	-0.56	0.2		0.162	0	-0.001		0.162	-0.013	-2.865		0.162	0.134	34.068
174	-0.57	0.2		0.163	0	0.023		0.163	0.003	-2.88		0.163	0.134	34.068
172	-0.57	0.18		0.164	-0.032	0.011		0.164	0.003	-2.896		0.164	0.134	34.068
170	-0.58	0.16		0.165	-0.016	0.011		0.165	0.018	-2.865		0.165	0.134	34.006
168	-0.59	0.14		0.166	-0.016	0.023		0.166	0.034	-2.88		0.166	0.118	34.006
166	-0.59	0.12		0.167	-0.032	0.011		0.167	0.05	-2.912		0.167	0.166	34.036
164	-0.59	0.1		0.168	-0.064	0.023		0.168	0.082	-2.896		0.168	0.118	34.006
162	-0.6	0.1		0.169	-0.064	0.023		0.169	0.113	-2.912		0.169	0.134	34.068
160	-0.6	0.08		0.17	-0.048	0.023		0.17	0.113	-2.912		0.17	0.134	34.036
158	-0.6	0.08		0.171	-0.032	0.023		0.171	0.129	-2.896		0.171	0.15	34.068
156	-0.6	0.1		0.172	-0.048	0.034		0.172	0.145	-2.912		0.172	0.166	34.068
154	-0.6	0.1		0.173	-0.048	0.034		0.173	0.129	-2.896		0.173	0.15	34.036
152	-0.6	0.12		0.174	-0.048	0.023		0.174	0.129	-2.912		0.174	0.15	34.036
150	-0.59	0.14		0.175	-0.032	0.034		0.175	0.145	-2.896		0.175	0.15	34.1
148	-0.59	0.16		0.176	-0.016	0.046		0.176	0.129	-2.912		0.176	0.166	34.068
146	-0.59	0.2		0.177	0	0.034		0.177	0.113	-2.912		0.177	0.15	34.036
144	-0.58	0.24		0.178	0	0.034		0.178	0.082	-2.896		0.178	0.182	34.1
142	-0.57	0.28		0.179	0.015	0.034		0.179	0.082	-2.912		0.179	0.15	34.132
140	-0.57	0.3		0.18	0.015	0.034		0.18	0.05	-2.849		0.18	0.166	34.068
138	-0.56	0.34		0.181	0	0.034		0.181	0.05	-2.865		0.181	0.15	34.132
136	-0.55	0.38		0.182	0.047	0.023		0.182	0.018	-2.849		0.182	0.15	34.068
134	-0.54	0.42		0.183	0.063	0.034		0.183	-0.013	-2.833		0.183	0.134	34.068
132	-0.53	0.46		0.184	0.015	0.023		0.184	-0.013	-2.849		0.184	0.118	34.1
130	-0.51	0.48		0.185	0.031	0.034		0.185	0.003	-2.817		0.185	0.15	34.1
128	-0.5	0.5		0.186	0.031	0.023		0.186	0.003	-2.817		0.186	0.118	34.1
126	-0.49	0.5		0.187	0.031	0.034		0.187	0.018	-2.833		0.187	0.134	34.068
124	-0.47	0.52		0.188	0.031	0.011		0.188	0.018	-2.817		0.188	0.134	34.068
122	-0.46	0.5		0.189	0.031	0.011		0.189	0.05	-2.817		0.189	0.118	34.068
120	-0.44	0.5		0.19	0.015	0.034		0.19	0.05	-2.817		0.19	0.134	34.068
118	-0.43	0.48		0.191	-0.016	0.011		0.191	0.066	-2.833		0.191	0.134	34.036
116	-0.41	0.44		0.192	-0.016	0.011		0.192	0.05	-2.833		0.192	0.134	34.068
114	-0.39	0.42		0.193	-0.032	0.011		0.193	0.098	-2.817		0.193	0.103	34.068
112	-0.37	0.38		0.194	-0.016	-0.001		0.194	0.098	-2.817		0.194	0.118	34.036
110	-0.35	0.34		0.195	-0.048	0.011		0.195	0.113	-2.817		0.195	0.134	34.036
108	-0.33	0.3		0.196	-0.048	-0.001		0.196	0.113	-2.817		0.196	0.118	34.036
106	-0.31	0.26		0.197	-0.048	-0.013		0.197	0.129	-2.833		0.197	0.118	34.036
104	-0.29	0.2		0.198	-0.048	-0.001		0.198	0.113	-2.849		0.198	0.15	34.068
102	-0.27	0.16		0.199	-0.032	0.011		0.199	0.113	-2.833		0.199	0.15	34.1
100	-0.25	0.1		0.2	-0.048	-0.013		0.2	0.113	-2.833		0.2	0.134	34.068
98	-0.23	0.04		0.201	-0.032	-0.013		0.201	0.113	-2.801		0.201	0.134	34.036
96	-0.21	-0.02		0.202	-0.048	-0.001		0.202	0.113	-2.801		0.202	0.134	34.068
94	-0.18	-0.08		0.203	-0.032	0.011		0.203	0.098	-2.865		0.203	0.15	34.068
92	-0.16	-0.14		0.204	-0.032	0.011		0.204	0.082	-2.849		0.204	0.15	34.068
90	-0.14	-0.2		0.205	-0.016	0.011		0.205	0.082	-2.849		0.205	0.166	34.1
88	-0.11	-0.26		0.206	-0.016	0.011		0.206	0.066	-2.849		0.206	0.15	34.132
86	-0.09	-0.3		0.207	0.015	0.011		0.207	0.05	-2.865		0.207	0.15	34.1
84	-0.07	-0.36		0.208	0.015	0.023		0.208	0.05	-2.88		0.208	0.15	34.068
82	-0.04	-0.38		0.209	0.015	0.034		0.209	0.018	-2.896		0.209	0.166	34.068
80	-0.02	-0.42		0.21	0.015	0.023		0.21	0.018	-2.896		0.21	0.118	34.132
78	0.01	-0.44		0.211	0.015	0.023		0.211	0.018	-2.896		0.211	0.15	34.132
76	0.03	-0.46		0.212	0	0.034		0.212	0.018	-2.928		0.212	0.134	34.068
74	0.05	-0.48		0.213	0.031	0.023		0.213	0.05	-2.912		0.213	0.134	34.1
72	0.08	-0.5		0.214	-0.016	0.023		0.214	0.034	-2.928		0.214	0.134	34.036
70	0.1	-0.5		0.215	0	0.034		0.215	0.05	-2.959		0.215	0.15	34.1
68	0.13	-0.5		0.216	0	0.023		0.216	0.066	-2.944		0.216	0.134	34.1
66	0.15	-0.5		0.217	-0.016	-0.001		0.217	0.05	-2.944		0.217	0.134	34.1
64	0.17	-0.5		0.218	-0.016	0.011		0.218	0.082	-2.959		0.218	0.118	34.068
62	0.19	-0.5		0.219	-0.032	-0.001		0.219	0.082	-2.928		0.219	0.134	34.068
60	0.22	-0.5		0.22	-0.016	-0.001		0.22	0.098	-2.928		0.22	0.118	34.068
58	0.24	-0.5		0.221	-0.032	0.011		0.221	0.113	-2.928		0.221	0.118	34.068
56	0.26	-0.5		0.222	-0.048	-0.001		0.222	0.113	-2.928		0.222	0.134	34.068
54	0.28	-0.48		0.223	-0.032	-0.001		0.223	0.129	-2.928		0.223	0.103	34.036
52	0.3	-0.48		0.224	-0.048	-0.013		0.224	0.113	-2.912		0.224	0.134	34.068
50	0.32	-0.48		0.225	-0.048	-0.025		0.225	0.098	-2.912		0.225	0.103	34.036
48	0.34	-0.48		0.226	-0.048	-0.013		0.226	0.082	-2.88		0.226	0.118	34.068
46	0.36	-0.48		0.227	-0.08	-0.025		0.227	0.082	-2.896		0.227	0.118	34.068
44	0.38	-0.48		0.228	-0.064	-0.025		0.228	0.066	-2.88		0.228	0.118	34.068
42	0.4	-0.48		0.229	-0.048	-0.025		0.229	0.066	-2.865		0.229	0.15	34.036
40	0.42	-0.48		0.23	-0.032	-0.013		0.23	0.05	-2.849		0.23	0.118	34.036
38	0.43	-0.46		0.231	-0.016	-0.013		0.231	0.05	-2.849		0.231	0.166	34.036
36	0.45	-0.46		0.232	-0.032	0.011		0.232	0.003	-2.817		0.232	0.166	34.068
34	0.47	-0.44		0.233	-0.016	-0.001		0.233	0.018	-2.833		0.233	0.166	34.1
32	0.48	-0.4		0.234	-0.016	0.011		0.234	0.003	-2.801		0.234	0.15	34.1
30	0.5	-0.38		0.235	0	0.011		0.235	0.003	-2.817		0.235	0.15	34.068
28	0.51	-0.34		0.236	0	-0.013		0.236	0.018	-2.801		0.236	0.15	34.1
26	0.52	-0.28		0.237	-0.016	0.011		0.237	-0.013	-2.801		0.237	0.166	34.068
24	0.53	-0.22		0.238	0	0.011		0.238	0.034	-2.801		0.238	0.15	34.1
22	0.54	-0.16		0.239	0.015	0.011		0.239	0.034	-2.801		0.239	0.166	34.1
20	0.55	-0.08		0.24	0.015	0.011		0.24	0.05	-2.817		0.24	0.166	34.1
18	0.56	0		0.241	-0.016	0.023		0.241	0.034	-2.801		0.241	0.15	34.068
16	0.57	0.08		0.242	-0.016	0.011		0.242	0.098	-2.833		0.242	0.134	34.068
14	0.58	0.16		0.243	-0.032	0.011		0.243	0.098	-2.817		0.243	0.15	34.068
12	0.58	0.24		0.244	-0.032	0.011		0.244	0.098	-2.817		0.244	0.134	34.1
10	0.59	0.3		0.245	-0.048	0.011		0.245	0.082	-2.865		0.245	0.134	34.068
8	0.59	0.38		0.246	-0.032	-0.013		0.246	0.113	-2.849		0.246	0.103	34.1
6	0.6	0.44		0.247	-0.032	-0.013		0.247	0.082	-2.849		0.247	0.134	34.1
4	0.6	0.52		0.248	-0.064	-0.013		0.248	0.098	-2.865		0.248	0.134	34.068
2	0.6	0.56		0.249	-0.064	-0.025		0.249	0.113	-2.88		0.249	0.118	34.1
0	0.6	0.62		0.25	-0.08	-0.025		0.25	0.113	-2.896		0.25	0.134	34.068
				0.251	-0.064	-0.025		0.251	0.098	-2.912		0.251	0.118	34.1
				0.252	-0.064	-0.013		0.252	0.05	-2.896		0.252	0.118	34.036
				0.253	-0.064	-0.025		0.253	0.066	-2.88		0.253	0.118	34.068
				0.254	-0.064	-0.025		0.254	0.018	-2.912		0.254	0.134	34.068
				0.255	-0.048	-0.013		0.255	0.034	-2.912		0.255	0.103	34.068
				0.256	-0.016	-0.025		0.256	0.018	-2.944		0.256	0.134	34.068
				0.257	-0.032	0.011		0.257	0.003	-2.912		0.257	0.134	34.068
				0.258	-0.032	-0.001		0.258	0.003	-2.896		0.258	0.118	34.132
				0.259	-0.016	0.023		0.259	0.018	-2.896		0.259	0.118	34.068
				0.26	0.015	0.011		0.26	0.003	-2.912		0.26	0.134	34.1
				0.261	-0.016	0.023		0.261	0.034	-2.912		0.261	0.118	34.036
				0.262	0	0.011		0.262	0.034	-2.896		0.262	0.134	34.068
				0.263	0	0.011		0.263	0.034	-2.88		0.263	0.15	34.1
				0.264	0.015	0.011		0.264	0.066	-2.865		0.264	0.134	34.1
				0.265	0.015	0.011		0.265	0.082	-2.88		0.265	0.15	34.1
				0.266	0.015	-0.001		0.266	0.113	-2.88		0.266	0.15	34.068
				0.267	0	0.011		0.267	0.082	-2.833		0.267	0.134	34.1
				0.268	-0.016	0.011		0.268	0.113	-2.865		0.268	0.134	34.068
				0.269	-0.016	-0.001		0.269	0.098	-2.849		0.269	0.15	34.1
				0.27	-0.032	0.011		0.27	0.098	-2.833		0.27	0.134	34.1
				0.271	-0.048	-0.013		0.271	0.098	-2.833		0.271	0.15	34.068
				0.272	-0.048	-0.013		0.272	0.082	-2.833		0.272	0.166	34.036
				0.273	-0.048	-0.013		0.273	0.05	-2.849		0.273	0.15	34.1
				0.274	-0.08	-0.025		0.274	0.082	-2.833		0.274	0.15	34.068
				0.275	-0.048	-0.025		0.275	0.05	-2.849		0.275	0.134	34.036
				0.276	-0.064	-0.037		0.276	0.034	-2.849		0.276	0.134	34.068
				0.277	-0.064	-0.013		0.277	0.018	-2.849		0.277	0.103	34.1
				0.278	-0.064	-0.025		0.278	0.034	-2.865		0.278	0.118	34.1
				0.279	-0.08	-0.013		0.279	0.003	-2.849		0.279	0.118	34.068
				0.28	-0.048	-0.001		0.28	0.003	-2.88		0.28	0.134	34.068
				0.281	-0.048	-0.025		0.281	0.003	-2.865		0.281	0.134	34.1
				0.282	-0.032	-0.001		0.282	-0.013	-2.865		0.282	0.118	34.068
				0.283	-0.032	0.011		0.283	0.003	-2.849		0.283	0.118	34.068
				0.284	-0.016	0.011		0.284	0.003	-2.88		0.284	0.134	34.1
				0.285	0	0.011		0.285	0.05	-2.849		0.285	0.134	34.068
				0.286	-0.016	0.023		0.286	0.066	-2.849		0.286	0.134	34.1
				0.287	0	0.023		0.287	0.082	-2.88		0.287	0.118	34.068
				0.288	0.015	0.011		0.288	0.082	-2.88		0.288	0.134	34.068
				0.289	0.015	0.023		0.289	0.066	-2.865		0.289	0.134	34.1
				0.29	0.015	0.011		0.29	0.082	-2.865		0.29	0.134	34.068
				0.291	0	0.011		0.291	0.098	-2.88		0.291	0.134	34.068
				0.292	0.015	0.023		0.292	0.098	-2.865		0.292	0.15	34.068
				0.293	-0.016	0.011		0.293	0.098	-2.865		0.293	0.15	34.036
				0.294	0.015	0.011		0.294	0.098	-2.849		0.294	0.15	34.1
				0.295	0	-0.001		0.295	0.066	-2.88		0.295	0.15	34.1
				0.296	-0.016	0.011		0.296	0.05	-2.849		0.296	0.15	34.132
				0.297	-0.032	-0.001		0.297	0.05	-2.896		0.297	0.15	34.068
				0.298	-0.016	-0.001		0.298	0.034	-2.88		0.298	0.15	34.068
				0.299	-0.048	-0.001		0.299	0.034	-2.88		0.299	0.15	34.068
				0.3	-0.032	-0.013		0.3	-0.013	-2.88		0.3	0.134	34.068
				0.301	-0.064	-0.013		0.301	0.003	-2.88		0.301	0.166	34.068
				0.302	-0.048	-0.025		0.302	0.003	-2.88		0.302	0.15	34.068
				0.303	-0.064	-0.013		0.303	-0.013	-2.896		0.303	0.118	34.036
				0.304	-0.048	-0.001		0.304	0.003	-2.896		0.304	0.134	34.068
				0.305	-0.048	-0.001		0.305	0.018	-2.88		0.305	0.134	34.068
				0.306	-0.048	-0.001		0.306	0.05	-2.896		0.306	0.15	34.068
				0.307	-0.048	0.011		0.307	0.034	-2.88		0.307	0.134	34.068
				0.308	-0.032	-0.001		0.308	0.05	-2.896		0.308	0.134	34.068
				0.309	-0.016	0.011		0.309	0.066	-2.88		0.309	0.118	34.006
				0.31	-0.016	0.023		0.31	0.066	-2.896		0.31	0.134	34.1
				0.311	0	0.011		0.311	0.082	-2.865		0.311	0.118	34.068
				0.312	0.015	0.011		0.312	0.113	-2.88		0.312	0.134	34.1
				0.313	0	0.011		0.313	0.098	-2.88		0.313	0.134	34.1
				0.314	0.047	0.034		0.314	0.082	-2.865		0.314	0.118	34.068
				0.315	0.031	0.011		0.315	0.082	-2.865		0.315	0.134	34.068
				0.316	0.031	0.034		0.316	0.082	-2.865		0.316	0.134	34.068
				0.317	0.047	0.034		0.317	0.082	-2.849		0.317	0.118	34.132
				0.318	0.031	0.023		0.318	0.05	-2.849		0.318	0.15	34.1
				0.319	0.031	0.023		0.319	0.05	-2.849		0.319	0.134	34.1
				0.32	0.031	0.023		0.32	0.034	-2.833		0.32	0.15	34.1
				0.321	-0.016	0.023		0.321	0.018	-2.833		0.321	0.118	34.068
				0.322	0	0.011		0.322	-0.013	-2.849		0.322	0.15	34.1
				0.323	0.015	0.023		0.323	0.003	-2.817		0.323	0.15	34.036
				0.324	0	-0.001		0.324	0.003	-2.817		0.324	0.15	34.068
				0.325	-0.016	0.023		0.325	0.003	-2.849		0.325	0.134	34.068
				0.326	-0.016	0.011		0.326	0.018	-2.849		0.326	0.15	34.036
				0.327	-0.016	-0.001		0.327	0.003	-2.849		0.327	0.15	34.036
				0.328	-0.032	-0.001		0.328	0.034	-2.849		0.328	0.15	34.036
				0.329	-0.048	0.011		0.329	0.018	-2.865		0.329	0.15	34.006
				0.33	-0.048	-0.013		0.33	0.066	-2.865		0.33	0.134	34.068
				0.331	-0.048	-0.013		0.331	0.05	-2.865		0.331	0.134	34.036
				0.332	-0.032	-0.013		0.332	0.082	-2.865		0.332	0.118	34.068
				0.333	-0.032	-0.013		0.333	0.066	-2.896		0.333	0.15	34.006
				0.334	-0.032	-0.001		0.334	0.098	-2.88		0.334	0.118	34.036
				0.335	-0.032	0.011		0.335	0.098	-2.88		0.335	0.134	34.068
				0.336	0	-0.001		0.336	0.098	-2.88		0.336	0.134	34.036
				0.337	-0.032	0.011		0.337	0.113	-2.896		0.337	0.134	34.036
				0.338	-0.016	0.011		0.338	0.098	-2.88		0.338	0.134	34.036
				0.339	0	0.011		0.339	0.098	-2.88		0.339	0.134	34.068
				0.34	0.031	0.034		0.34	0.082	-2.912		0.34	0.118	34.068
				0.341	0.047	0.023		0.341	0.066	-2.896		0.341	0.134	34.036
				0.342	0.015	0.034		0.342	0.066	-2.896		0.342	0.134	34.1
				0.343	0.031	0.034		0.343	0.05	-2.88		0.343	0.134	34.068
				0.344	0.031	0.023		0.344	0.034	-2.896		0.344	0.134	34.1
				0.345	0.047	0.034		0.345	0.034	-2.896		0.345	0.134	34.068
				0.346	0.047	0.034		0.346	0.034	-2.865		0.346	0.134	34.1
				0.347	0.047	0.046		0.347	0.003	-2.896		0.347	0.134	34.1
				0.348	0.047	0.034		0.348	0.003	-2.88		0.348	0.15	34.1
				0.349	0.031	0.034		0.349	0.003	-2.865		0.349	0.134	34.068
				0.35	0.015	0.034		0.35	0.018	-2.88		0.35	0.134	34.036
				0.351	0.047	0.034		0.351	0.018	-2.88		0.351	0.134	34.036
				0.352	0	0.034		0.352	0.034	-2.865		0.352	0.118	34.036
				0.353	0	0.034		0.353	0.034	-2.88		0.353	0.15	34.036
				0.354	0.015	0.046		0.354	0.034	-2.865		0.354	0.134	34.068
				0.355	0	0.011		0.355	0.082	-2.865		0.355	0.134	34.036
				0.356	-0.016	0.023		0.356	0.066	-2.88		0.356	0.134	34.036
				0.357	-0.032	0.023		0.357	0.066	-2.88		0.357	0.134	34.036
				0.358	-0.032	0.011		0.358	0.066	-2.88		0.358	0.134	34.068
				0.359	-0.032	0.011		0.359	0.082	-2.88		0.359	0.118	34.006
				0.36	-0.048	-0.001		0.36	0.066	-2.896		0.36	0.15	34.068
				0.361	-0.048	0.011		0.361	0.082	-2.88		0.361	0.15	34.068
				0.362	-0.064	0.011		0.362	0.098	-2.88		0.362	0.15	34.006
				0.363	-0.048	-0.001		0.363	0.066	-2.896		0.363	0.15	34.036
				0.364	-0.048	-0.013		0.364	0.082	-2.896		0.364	0.15	34.068
				0.365	0	0.011		0.365	0.066	-2.896		0.365	0.134	34.036
				0.366	-0.016	-0.001		0.366	0.05	-2.865		0.366	0.134	34.068
				0.367	-0.016	0.011		0.367	0.034	-2.896		0.367	0.166	34.036
				0.368	-0.016	-0.001		0.368	0.05	-2.865		0.368	0.103	34.036
				0.369	0.031	0.011		0.369	0.003	-2.865		0.369	0.134	34.1
				0.37	0	0.023		0.37	0.018	-2.833		0.37	0.134	34.068
				0.371	0.015	0.023		0.371	0.018	-2.833		0.371	0.134	34.1
				0.372	0.015	0.011		0.372	-0.013	-2.849		0.372	0.134	34.1
				0.373	0.063	0.023		0.373	0.018	-2.849		0.373	0.15	34.1
				0.374	0.063	0.023		0.374	0.034	-2.849		0.374	0.166	34.068
				0.375	0.047	0.034		0.375	0.034	-2.865		0.375	0.134	34.1
				0.376	0.031	0.034		0.376	0.034	-2.849		0.376	0.118	34.036
				0.377	0.047	0.023		0.377	0.034	-2.849		0.377	0.15	34.036
				0.378	0.047	0.023		0.378	0.066	-2.849		0.378	0.134	34.1
				0.379	0.031	0.034		0.379	0.098	-2.865		0.379	0.134	34.036
				0.38	0.031	0.023		0.38	0.066	-2.849		0.38	0.134	34.068
				0.381	0	0.034		0.381	0.066	-2.88		0.381	0.118	34.068
				0.382	0	0.023		0.382	0.082	-2.88		0.382	0.134	34.036
				0.383	-0.016	0.034		0.383	0.082	-2.88		0.383	0.134	34.036
				0.384	-0.016	0.023		0.384	0.066	-2.88		0.384	0.103	34.036
				0.385	-0.032	0.011		0.385	0.066	-2.912		0.385	0.134	34.036
				0.386	-0.032	0.023		0.386	0.066	-2.912		0.386	0.134	34.068
				0.387	-0.048	0.011		0.387	0.082	-2.928		0.387	0.134	34.036
				0.388	-0.064	-0.001		0.388	0.034	-2.912		0.388	0.134	34.068
				0.389	-0.048	-0.001		0.389	0.034	-2.912		0.389	0.134	34.036
				0.39	-0.064	-0.013		0.39	0.05	-2.88		0.39	0.134	34.036
				0.391	-0.064	-0.001		0.391	0.034	-2.912		0.391	0.134	34.036
				0.392	-0.064	-0.013		0.392	0.018	-2.896		0.392	0.134	34.036
				0.393	-0.032	-0.013		0.393	0.034	-2.896		0.393	0.134	34.036
				0.394	-0.016	-0.001		0.394	0.034	-2.912		0.394	0.15	34.068
				0.395	-0.032	-0.001		0.395	0.05	-2.88		0.395	0.134	34.068
				0.396	-0.016	-0.001		0.396	0.05	-2.88		0.396	0.134	34.1
				0.397	-0.016	-0.001		0.397	0.034	-2.88		0.397	0.15	34.068
				0.398	0	-0.001		0.398	0.05	-2.88		0.398	0.15	34.1
				0.399	0.015	-0.013		0.399	0.034	-2.88		0.399	0.15	34.132
				0.4	0	0.023		0.4	0.05	-2.849		0.4	0.15	34.036
				0.401	0.047	0.011		0.401	0.05	-2.865		0.401	0.134	34.068
				0.402	0.031	0.023		0.402	0.082	-2.849		0.402	0.134	34.1
				0.403	0.031	0.023		0.403	0.082	-2.849		0.403	0.15	34.1
				0.404	0.047	0.023		0.404	0.082	-2.833		0.404	0.15	34.068
				0.405	0.047	0.034		0.405	0.082	-2.849		0.405	0.166	34.068
				0.406	0.047	0.023		0.406	0.066	-2.833		0.406	0.15	34.068
				0.407	0.047	0.023		0.407	0.066	-2.833		0.407	0.134	34.068
				0.408	0.031	0.023		0.408	0.082	-2.833		0.408	0.134	34.036
				0.409	0.031	0.023		0.409	0.066	-2.817		0.409	0.134	34.036
				0.41	0	0.011		0.41	0.066	-2.849		0.41	0.134	34.036
				0.411	0.015	0.011		0.411	0.034	-2.833		0.411	0.134	34.068
				0.412	0	0.011		0.412	0.034	-2.849		0.412	0.118	34.068
				0.413	-0.032	0.023		0.413	0.034	-2.833		0.413	0.15	34.036
				0.414	-0.016	0.011		0.414	0.018	-2.865		0.414	0.134	34.036
				0.415	-0.032	0.011		0.415	0.034	-2.865		0.415	0.118	34.036
				0.416	-0.048	-0.013		0.416	0.018	-2.849		0.416	0.118	34.068
				0.417	-0.032	-0.013		0.417	0.018	-2.865		0.417	0.15	34.036
				0.418	-0.048	-0.001		0.418	0.003	-2.865		0.418	0.134	34.036
				0.419	-0.048	-0.013		0.419	0.034	-2.88		0.419	0.134	34.036
				0.42	-0.032	-0.013		0.42	0.034	-2.849		0.42	0.134	34.036
				0.421	-0.032	-0.013		0.421	0.05	-2.88		0.421	0.134	34.036
				0.422	-0.032	-0.013		0.422	0.066	-2.896		0.422	0.134	34.068
				0.423	-0.032	-0.013		0.423	0.098	-2.88		0.423	0.118	34.1
				0.424	-0.032	-0.013		0.424	0.098	-2.88		0.424	0.134	34.1
				0.425	-0.032	-0.013		0.425	0.113	-2.88		0.425	0.134	34.1
				0.426	-0.016	0.011		0.426	0.082	-2.896		0.426	0.166	34.068
				0.427	0.015	0.011		0.427	0.098	-2.896		0.427	0.15	34.1
				0.428	0.015	0.023		0.428	0.098	-2.88		0.428	0.15	34.1
				0.429	0.015	0.011		0.429	0.113	-2.896		0.429	0.15	34.068
				0.43	0.015	0.023		0.43	0.098	-2.865		0.43	0.15	34.1
				0.431	0.031	0.023		0.431	0.098	-2.896		0.431	0.166	34.068
				0.432	0.047	0.023		0.432	0.082	-2.88		0.432	0.166	34.036
				0.433	0	0.011		0.433	0.082	-2.912		0.433	0.15	34.1
				0.434	0.031	0.023		0.434	0.066	-2.88		0.434	0.166	34.036
				0.435	0	0.023		0.435	0.018	-2.88		0.435	0.118	34.068
				0.436	0.015	0.034		0.436	0.018	-2.896		0.436	0.15	34.1
				0.437	0	0.023		0.437	0.003	-2.912		0.437	0.15	34.036
				0.438	0.015	0.011		0.438	0.018	-2.912		0.438	0.134	34.006
				0.439	-0.016	-0.001		0.439	0.003	-2.912		0.439	0.118	34.068
				0.44	-0.016	-0.013		0.44	0.018	-2.896		0.44	0.118	34.036
				0.441	-0.032	-0.001		0.441	0.003	-2.928		0.441	0.134	34.068
				0.442	-0.032	-0.001		0.442	0.05	-2.896		0.442	0.118	34.006
				0.443	-0.048	-0.013		0.443	0.034	-2.896		0.443	0.134	34.068
				0.444	-0.064	-0.013		0.444	0.034	-2.896		0.444	0.134	34.068
				0.445	-0.048	-0.025		0.445	0.05	-2.88		0.445	0.103	34.036
				0.446	-0.064	-0.025		0.446	0.05	-2.912		0.446	0.134	34.036
				0.447	-0.064	-0.025		0.447	0.082	-2.865		0.447	0.134	34.036
				0.448	-0.08	-0.049		0.448	0.082	-2.88		0.448	0.134	34.068
				0.449	-0.048	-0.025		0.449	0.113	-2.88		0.449	0.134	34.068
				0.45	-0.064	-0.013		0.45	0.082	-2.88		0.45	0.134	34.1
				0.451	-0.016	-0.013		0.451	0.113	-2.865		0.451	0.118	34.1
				0.452	-0.048	-0.013		0.452	0.098	-2.865		0.452	0.15	34.068
				0.453	-0.032	0.023		0.453	0.129	-2.865		0.453	0.134	34.068
				0.454	0.015	0.023		0.454	0.113	-2.849		0.454	0.134	34.068
				0.455	0.031	0.023		0.455	0.082	-2.849		0.455	0.134	34.068
				0.456	-0.016	0.023		0.456	0.082	-2.849		0.456	0.134	34.1
				0.457	0.015	0.034		0.457	0.066	-2.849		0.457	0.134	34.068
				0.458	0.015	0.023		0.458	0.05	-2.849		0.458	0.134	34.1
				0.459	0	0.023		0.459	0.034	-2.849		0.459	0.15	34.1
				0.46	0.015	0.023		0.46	0.034	-2.849		0.46	0.134	34.1
				0.461	0.015	0.011		0.461	0.018	-2.865		0.461	0.166	34.068
				0.462	0	0.023		0.462	-0.013	-2.865		0.462	0.15	34.068
				0.463	-0.016	0.011		0.463	0.034	-2.849		0.463	0.134	34.068
				0.464	-0.016	-0.001		0.464	0.018	-2.88		0.464	0.15	34.068
				0.465	0	-0.001		0.465	0.003	-2.865		0.465	0.15	34.036
				0.466	-0.032	-0.001		0.466	0.018	-2.88		0.466	0.15	34.036
				0.467	-0.032	-0.013		0.467	0.05	-2.88		0.467	0.15	34.1
				0.468	-0.064	-0.025		0.468	0.034	-2.912		0.468	0.134	34.036
				0.469	-0.064	-0.037		0.469	0.082	-2.896		0.469	0.134	34.036
				0.47	-0.064	-0.013		0.47	0.082	-2.912		0.47	0.134	34.068
				0.471	-0.064	-0.025		0.471	0.098	-2.912		0.471	0.15	34.036
				0.472	-0.064	-0.013		0.472	0.113	-2.896		0.472	0.118	34.036
				0.473	-0.064	-0.025		0.473	0.113	-2.928		0.473	0.134	34.068
				0.474	-0.048	-0.013		0.474	0.129	-2.912		0.474	0.134	34.036
				0.475	-0.048	-0.013		0.475	0.129	-2.928		0.475	0.134	34.006
				0.476	-0.032	-0.001		0.476	0.161	-2.928		0.476	0.118	34.036
				0.477	-0.032	-0.013		0.477	0.145	-2.959		0.477	0.134	34.036
				0.478	-0.032	-0.001		0.478	0.145	-2.912		0.478	0.118	34.068
				0.479	0.015	-0.001		0.479	0.129	-2.928		0.479	0.134	34.1
				0.48	0	0.011		0.48	0.113	-2.944		0.48	0.118	34.1
				0.481	-0.016	0.011		0.481	0.098	-2.944		0.481	0.134	34.068
				0.482	0.015	0.023		0.482	0.082	-2.928		0.482	0.118	34.068
				0.483	0.015	0.023		0.483	0.082	-2.928		0.483	0.15	34.1
				0.484	0.031	0.034		0.484	0.05	-2.928		0.484	0.15	34.1
				0.485	0.015	0.034		0.485	0.05	-2.88		0.485	0.118	34.068
				0.486	0	0.023		0.486	0.003	-2.912		0.486	0.166	34.036
				0.487	0.031	0.011		0.487	0.003	-2.912		0.487	0.166	34.068
				0.488	0.031	0.023		0.488	-0.013	-2.896		0.488	0.15	34.1
				0.489	0.015	0.023		0.489	-0.013	-2.896		0.489	0.15	34.068
				0.49	0	0.023		0.49	-0.013	-2.896		0.49	0.134	34.036
				0.491	0.015	0.011		0.491	-0.013	-2.88		0.491	0.134	34.1
				0.492	-0.016	0.011		0.492	0.018	-2.896		0.492	0.15	34.036
				0.493	-0.016	-0.001		0.493	0.034	-2.865		0.493	0.134	34.006
				0.494	-0.048	0.011		0.494	0.05	-2.88		0.494	0.134	34.068
				0.495	-0.048	-0.001		0.495	0.066	-2.896		0.495	0.134	34.006
				0.496	-0.064	-0.025		0.496	0.082	-2.88		0.496	0.134	34.036
				0.497	-0.064	-0.025		0.497	0.098	-2.865		0.497	0.134	34.036
				0.498	-0.048	-0.025		0.498	0.113	-2.865		0.498	0.134	34.068
				0.499	-0.08	-0.037		0.499	0.098	-2.896		0.499	0.118	34.036
				0.5	-0.064	-0.025		0.5	0.129	-2.88		0.5	0.118	34.068
				0.501	-0.064	-0.025		0.501	0.129	-2.88		0.501	0.118	34.036
				0.502	-0.064	-0.013		0.502	0.113	-2.88		0.502	0.118	34.036
				0.503	-0.048	-0.013		0.503	0.113	-2.865		0.503	0.118	34.036
				0.504	-0.032	-0.013		0.504	0.113	-2.865		0.504	0.134	34.068
				0.505	-0.032	0.011		0.505	0.082	-2.88		0.505	0.103	34.006
				0.506	0	0.011		0.506	0.082	-2.88		0.506	0.118	34.068
				0.507	0	0.011		0.507	0.066	-2.896		0.507	0.118	34.068
				0.508	0	0.023		0.508	0.034	-2.88		0.508	0.15	34.036
				0.509	0.031	0.011		0.509	0.018	-2.865		0.509	0.134	34.036
				0.51	0.015	0.023		0.51	0.003	-2.849		0.51	0.134	34.068
				0.511	0.015	0.023		0.511	0.003	-2.865		0.511	0.134	34.1
				0.512	0.031	0.034		0.512	-0.013	-2.865		0.512	0.15	34.036
				0.513	0.015	0.034		0.513	0.018	-2.849		0.513	0.15	34.068
				0.514	0.015	0.023		0.514	0.003	-2.88		0.514	0.118	34.1
				0.515	0.015	0.023		0.515	0.003	-2.865		0.515	0.134	34.068
				0.516	0.047	0.034		0.516	0.018	-2.88		0.516	0.15	34.068
				0.517	0	0.023		0.517	0.034	-2.865		0.517	0.15	34.068
				0.518	0.015	0.023		0.518	0.034	-2.865		0.518	0.134	34.036
				0.519	0	0.011		0.519	0.066	-2.865		0.519	0.134	34.068
				0.52	-0.016	-0.001		0.52	0.066	-2.88		0.52	0.134	34.068
				0.521	-0.048	-0.001		0.521	0.082	-2.896		0.521	0.15	34.068
				0.522	-0.032	-0.001		0.522	0.098	-2.896		0.522	0.15	34.036
				0.523	-0.064	-0.013		0.523	0.098	-2.88		0.523	0.118	34.068
				0.524	-0.048	-0.013		0.524	0.098	-2.912		0.524	0.15	34.068
				0.525	-0.064	-0.013		0.525	0.113	-2.896		0.525	0.118	34.036
				0.526	-0.032	-0.025		0.526	0.098	-2.912		0.526	0.134	34.036
				0.527	-0.064	-0.013		0.527	0.066	-2.896		0.527	0.134	34.006
				0.528	-0.048	-0.013		0.528	0.066	-2.928		0.528	0.134	34.068
				0.529	-0.032	-0.001		0.529	0.05	-2.896		0.529	0.134	34.036
				0.53	-0.032	-0.001		0.53	0.066	-2.896		0.53	0.134	34.036
				0.531	-0.032	-0.001		0.531	0.034	-2.912		0.531	0.134	34.068
				0.532	-0.032	-0.013		0.532	0.034	-2.896		0.532	0.134	34.036
				0.533	-0.016	0.011		0.533	0.034	-2.896		0.533	0.134	34.068
				0.534	0.015	0.011		0.534	0.003	-2.88		0.534	0.134	34.068
				0.535	0.015	0.023		0.535	0.018	-2.88		0.535	0.118	34.1
				0.536	0	0.034		0.536	-0.013	-2.849		0.536	0.134	34.036
				0.537	0.047	0.023		0.537	0.018	-2.865		0.537	0.134	34.068
				0.538	0.015	0.034		0.538	0.018	-2.833		0.538	0.15	34.1
				0.539	0.047	0.023		0.539	0.034	-2.849		0.539	0.134	34.036
				0.54	0.031	0.046		0.54	0.066	-2.833		0.54	0.134	34.068
				0.541	0.015	0.046		0.541	0.066	-2.849		0.541	0.134	34.036
				0.542	0.031	0.046		0.542	0.082	-2.833		0.542	0.118	34.1
				0.543	0.015	0.046		0.543	0.098	-2.833		0.543	0.15	34.068
				0.544	0.015	0.046		0.544	0.113	-2.849		0.544	0.134	34.036
				0.545	0.047	0.046		0.545	0.098	-2.817		0.545	0.118	34.068
				0.546	0	0.046		0.546	0.082	-2.833		0.546	0.166	34.068
				0.547	0	0.023		0.547	0.066	-2.801		0.547	0.118	34.068
				0.548	-0.048	0.046		0.548	0.082	-2.801		0.548	0.15	34.036
				0.549	-0.016	0.011		0.549	0.066	-2.817		0.549	0.134	34.036
				0.55	-0.016	0.011		0.55	0.05	-2.817		0.55	0.134	34.006
				0.551	-0.032	0.011		0.551	0.05	-2.833		0.551	0.118	34.068
				0.552	-0.064	-0.001		0.552	0.034	-2.849		0.552	0.134	34.036
				0.553	-0.064	-0.013		0.553	0.018	-2.833		0.553	0.134	34.036
				0.554	-0.064	-0.001		0.554	0.003	-2.849		0.554	0.118	34.036
				0.555	-0.048	-0.025		0.555	0.003	-2.849		0.555	0.118	34.068
				0.556	-0.032	-0.025		0.556	0.018	-2.833		0.556	0.118	34.036
				0.557	-0.064	-0.001		0.557	0.018	-2.849		0.557	0.103	34.036
				0.558	-0.032	-0.013		0.558	0.018	-2.865		0.558	0.118	34.036
				0.559	-0.016	-0.013		0.559	0.034	-2.865		0.559	0.118	34.036
				0.56	-0.016	-0.001		0.56	0.034	-2.865		0.56	0.118	34.1
				0.561	0	-0.025		0.561	0.05	-2.849		0.561	0.134	34.068
				0.562	-0.016	0.011		0.562	0.034	-2.865		0.562	0.134	34.068
				0.563	0	0.011		0.563	0.05	-2.865		0.563	0.118	34.068
				0.564	0.015	0.011		0.564	0.05	-2.849		0.564	0.134	34.068
				0.565	0	0.011		0.565	0.066	-2.88		0.565	0.134	34.068
				0.566	0.063	0.023		0.566	0.082	-2.849		0.566	0.15	34.068
				0.567	0.047	0.034		0.567	0.066	-2.849		0.567	0.134	34.068
				0.568	0.015	0.023		0.568	0.082	-2.849		0.568	0.15	34.036
				0.569	0	0.023		0.569	0.066	-2.865		0.569	0.15	34.068
				0.57	0.015	0.034		0.57	0.05	-2.88		0.57	0.134	34.068
				0.571	0.047	0.023		0.571	0.066	-2.865		0.571	0.134	34.036
				0.572	0	0.034		0.572	0.066	-2.849		0.572	0.118	34.036
				0.573	0	0.023		0.573	0.034	-2.865		0.573	0.134	34.006
				0.574	0	0.023		0.574	0.034	-2.896		0.574	0.15	34.036
				0.575	-0.016	0.023		0.575	0.05	-2.88		0.575	0.134	34.036
				0.576	-0.016	0.011		0.576	0.018	-2.865		0.576	0.134	34.006
				0.577	-0.016	-0.001		0.577	0.018	-2.896		0.577	0.134	34.036
				0.578	-0.032	-0.001		0.578	0.018	-2.896		0.578	0.134	34.068
				0.579	-0.032	-0.013		0.579	0.018	-2.896		0.579	0.134	34.036
				0.58	-0.064	-0.025		0.58	0.003	-2.896		0.58	0.166	34.068
				0.581	-0.064	-0.001		0.581	0.003	-2.88		0.581	0.118	34.036
				0.582	-0.048	-0.025		0.582	0.05	-2.912		0.582	0.118	34.036
				0.583	-0.048	-0.025		0.583	0.034	-2.896		0.583	0.134	34.068
				0.584	-0.048	-0.037		0.584	0.034	-2.912		0.584	0.134	34.036
				0.585	-0.048	-0.025		0.585	0.034	-2.896		0.585	0.134	34.068
				0.586	0	-0.025		0.586	0.082	-2.896		0.586	0.134	34.036
				0.587	-0.032	-0.013		0.587	0.082	-2.896		0.587	0.134	34.1
				0.588	-0.032	0.011		0.588	0.066	-2.88		0.588	0.118	34.036
				0.589	-0.016	-0.001		0.589	0.082	-2.88		0.589	0.103	34.068
				0.59	0	0.011		0.59	0.05	-2.88		0.59	0.118	34.036
				0.591	0	0.034		0.591	0.05	-2.88		0.591	0.134	34.068
				0.592	0	0.046		0.592	0.066	-2.88		0.592	0.134	34.068
				0.593	0.015	0.023		0.593	0.05	-2.849		0.593	0.166	34.1
				0.594	0.015	0.034		0.594	0.034	-2.88		0.594	0.134	34.1
				0.595	0.047	0.034		0.595	0.05	-2.849		0.595	0.134	34.068
				0.596	0	0.046		0.596	0.066	-2.833		0.596	0.134	34.068
				0.597	0	0.046		0.597	0.018	-2.865		0.597	0.15	34.068
				0.598	0.015	0.023		0.598	0.034	-2.849		0.598	0.15	34.068
				0.599	0.015	0.023		0.599	0.018	-2.833		0.599	0.134	34.1
				0.6	-0.016	0.034		0.6	0.003	-2.849		0.6	0.134	34.036
				0.601	-0.016	0.034		0.601	0.018	-2.849		0.601	0.134	34.036
				0.602	0	0.046		0.602	0.034	-2.849		0.602	0.166	34.068
				0.603	-0.016	0.011		0.603	0.05	-2.833		0.603	0.118	34.036
				0.604	-0.016	0.011		0.604	0.034	-2.849		0.604	0.134	34.036
				0.605	-0.064	-0.001		0.605	0.05	-2.865		0.605	0.134	34.036
				0.606	-0.064	-0.013		0.606	0.05	-2.865		0.606	0.134	34.036
				0.607	-0.064	-0.025		0.607	0.05	-2.849		0.607	0.118	34.006
				0.608	-0.048	-0.025		0.608	0.066	-2.865		0.608	0.118	34.036
				0.609	-0.048	-0.001		0.609	0.082	-2.865		0.609	0.134	34.068
				0.61	-0.08	-0.025		0.61	0.066	-2.865		0.61	0.134	34.006
				0.611	-0.048	-0.025		0.611	0.05	-2.849		0.611	0.118	34.068
				0.612	-0.048	-0.025		0.612	0.05	-2.865		0.612	0.134	34.068
				0.613	-0.032	-0.013		0.613	0.066	-2.865		0.613	0.134	34.1
				0.614	-0.048	-0.013		0.614	0.05	-2.88		0.614	0.118	34.036
				0.615	0	0.011		0.615	0.034	-2.88		0.615	0.15	34.036
				0.616	-0.016	-0.001		0.616	0.05	-2.865		0.616	0.134	34.1
				0.617	0	0.011		0.617	0.05	-2.849		0.617	0.15	34.068
				0.618	0	0.011		0.618	0.034	-2.849		0.618	0.15	34.1
				0.619	0	0.034		0.619	0.018	-2.88		0.619	0.134	34.1
				0.62	0.031	0.023		0.62	0.034	-2.865		0.62	0.134	34.1
				0.621	0.031	0.034		0.621	0.018	-2.88		0.621	0.118	34.068
				0.622	0.015	0.046		0.622	0.018	-2.88		0.622	0.15	34.036
				0.623	0.015	0.034		0.623	0.05	-2.865		0.623	0.134	34.068
				0.624	0.031	0.046		0.624	0.034	-2.88		0.624	0.15	34.068
				0.625	0.031	0.046		0.625	0.05	-2.88		0.625	0.15	34.068
				0.626	0.015	0.034		0.626	0.034	-2.865		0.626	0.15	34.068
				0.627	0	0.023		0.627	0.05	-2.865		0.627	0.134	34.068
				0.628	-0.016	0.023		0.628	0.05	-2.865		0.628	0.134	34.068
				0.629	-0.032	0.023		0.629	0.05	-2.865		0.629	0.15	34.068
				0.63	-0.016	0.011		0.63	0.05	-2.896		0.63	0.134	34.036
				0.631	-0.016	-0.001		0.631	0.082	-2.88		0.631	0.134	34.036
				0.632	-0.032	-0.013		0.632	0.082	-2.896		0.632	0.134	34.036
				0.633	-0.048	-0.025		0.633	0.066	-2.896		0.633	0.134	34.006
				0.634	-0.048	-0.025		0.634	0.082	-2.88		0.634	0.118	34.036
				0.635	-0.064	-0.037		0.635	0.066	-2.865		0.635	0.118	34.006
				0.636	-0.064	-0.025		0.636	0.066	-2.88		0.636	0.118	34.036
				0.637	-0.048	-0.025		0.637	0.05	-2.865		0.637	0.15	34.036
				0.638	-0.048	-0.025		0.638	0.034	-2.88		0.638	0.15	34.006
				0.639	-0.048	-0.013		0.639	0.05	-2.912		0.639	0.15	34.068
				0.64	-0.032	-0.013		0.64	0.034	-2.88		0.64	0.118	34.068
				0.641	-0.016	-0.025		0.641	0.05	-2.88		0.641	0.118	34.068
				0.642	-0.016	-0.001		0.642	0.05	-2.865		0.642	0.134	34.1
				0.643	-0.016	-0.013		0.643	0.018	-2.88		0.643	0.134	34.068
				0.644	0	0.011		0.644	0.05	-2.865		0.644	0.134	34.1
				0.645	0	0.023		0.645	0.034	-2.865		0.645	0.166	34.036
				0.646	0.015	0.023		0.646	0.034	-2.849		0.646	0.134	34.068
				0.647	0.015	0.034		0.647	0.05	-2.849		0.647	0.134	34.068
				0.648	0.031	0.046		0.648	0.05	-2.817		0.648	0.166	34.068
				0.649	0.031	0.046		0.649	0.066	-2.833		0.649	0.166	34.068
				0.65	0.031	0.034		0.65	0.05	-2.833		0.65	0.182	34.036
				0.651	0.047	0.046		0.651	0.05	-2.817		0.651	0.15	34.036
				0.652	0.047	0.046		0.652	0.034	-2.833		0.652	0.15	34.1
				0.653	0.015	0.034		0.653	0.05	-2.833		0.653	0.134	34.1
				0.654	0.047	0.034		0.654	0.018	-2.817		0.654	0.15	34.1
				0.655	0	0.034		0.655	0.066	-2.865		0.655	0.15	34.036
				0.656	0	0.023		0.656	0.05	-2.849		0.656	0.166	34.068
				0.657	0	0.023		0.657	0.05	-2.833		0.657	0.134	34.068
				0.658	-0.032	0.011		0.658	0.003	-2.849		0.658	0.134	34.036
				0.659	-0.016	-0.001		0.659	0.034	-2.865		0.659	0.15	34.006
				0.66	-0.032	-0.001		0.66	0.034	-2.88		0.66	0.134	34.036
				0.661	-0.032	0.011		0.661	0.018	-2.865		0.661	0.118	34.068
				0.662	-0.032	-0.013		0.662	0.034	-2.88		0.662	0.134	34.036
				0.663	-0.048	-0.013		0.663	0.018	-2.912		0.663	0.118	34.006
				0.664	-0.08	-0.013		0.664	0.018	-2.88		0.664	0.134	34.036
				0.665	-0.048	-0.025		0.665	0.034	-2.912		0.665	0.118	34.068
				0.666	-0.048	-0.013		0.666	0.034	-2.928		0.666	0.134	34.006
				0.667	-0.032	-0.037		0.667	0.034	-2.912		0.667	0.134	34.006
				0.668	-0.048	-0.001		0.668	0.034	-2.912		0.668	0.118	34.036
				0.669	-0.032	-0.001		0.669	0.05	-2.912		0.669	0.134	34.068
				0.67	-0.016	-0.001		0.67	0.05	-2.896		0.67	0.118	34.036
				0.671	-0.016	0.011		0.671	0.05	-2.896		0.671	0.118	34.068
				0.672	0.015	0.023		0.672	0.05	-2.896		0.672	0.134	34.1
				0.673	0.031	0.023		0.673	0.05	-2.912		0.673	0.134	34.1
				0.674	0.015	0.034		0.674	0.05	-2.896		0.674	0.134	34.068
				0.675	0.031	0.046		0.675	0.066	-2.865		0.675	0.15	34.068
				0.676	0.015	0.034		0.676	0.05	-2.865		0.676	0.134	34.068
				0.677	0.031	0.034		0.677	0.034	-2.865		0.677	0.15	34.132
				0.678	0.031	0.034		0.678	0.034	-2.88		0.678	0.15	34.1
				0.679	0.031	0.07		0.679	0.034	-2.88		0.679	0.134	34.1
				0.68	0.031	0.058		0.68	0.034	-2.88		0.68	0.15	34.1
				0.681	0.031	0.046		0.681	0.018	-2.865		0.681	0.134	34.1
				0.682	0.015	0.046		0.682	0.018	-2.88		0.682	0.15	34.068
				0.683	0	0.046		0.683	0.018	-2.88		0.683	0.15	34.1
				0.684	0.015	0.058		0.684	0.018	-2.88		0.684	0.134	34.068
				0.685	-0.016	0.023		0.685	0.018	-2.896		0.685	0.134	34.068
				0.686	-0.016	0.023		0.686	0.018	-2.88		0.686	0.134	34.036
				0.687	-0.032	0.023		0.687	0.034	-2.88		0.687	0.182	34.036
				0.688	-0.016	0.034		0.688	0.034	-2.88		0.688	0.134	34.006
				0.689	-0.032	0.011		0.689	0.05	-2.88		0.689	0.15	34.036
				0.69	-0.048	-0.001		0.69	0.05	-2.896		0.69	0.134	34.006
				0.691	-0.048	-0.001		0.691	0.066	-2.896		0.691	0.134	34.036
				0.692	-0.032	-0.001		0.692	0.05	-2.88		0.692	0.118	34.036
				0.693	-0.064	-0.013		0.693	0.082	-2.88		0.693	0.134	34.036
				0.694	-0.048	-0.025		0.694	0.05	-2.88		0.694	0.134	34.036
				0.695	-0.048	-0.013		0.695	0.082	-2.88		0.695	0.118	34.036
				0.696	-0.048	-0.013		0.696	0.066	-2.88		0.696	0.118	34.036
				0.697	-0.032	-0.013		0.697	0.082	-2.865		0.697	0.118	34.068
				0.698	-0.016	-0.025		0.698	0.082	-2.849		0.698	0.134	34.068
				0.699	-0.016	-0.001		0.699	0.05	-2.865		0.699	0.118	34.068
				0.7	0	0.011		0.7	0.082	-2.865		0.7	0.134	34.068
				0.701	0	-0.001		0.701	0.05	-2.88		0.701	0.118	34.068
				0.702	0.015	0.011		0.702	0.034	-2.849		0.702	0.134	34.1
				0.703	0.031	0.023		0.703	0.066	-2.865		0.703	0.15	34.132
				0.704	0.047	0.023		0.704	0.066	-2.865		0.704	0.15	34.068
				0.705	0.031	0.034		0.705	0.034	-2.865		0.705	0.118	34.1
				0.706	0.015	0.034		0.706	0.05	-2.88		0.706	0.15	34.1
				0.707	0.015	0.058		0.707	0.018	-2.849		0.707	0.15	34.068
				0.708	0.047	0.034		0.708	0.003	-2.849		0.708	0.15	34.068
				0.709	0.031	0.058		0.709	0.018	-2.88		0.709	0.15	34.068
				0.71	0.031	0.034		0.71	0.018	-2.896		0.71	0.166	34.068
				0.711	0.015	0.034		0.711	0.034	-2.88		0.711	0.15	34.036
				0.712	0.015	0.046		0.712	0.05	-2.88		0.712	0.15	34.068
				0.713	0	0.034		0.713	0.05	-2.896		0.713	0.134	34.006
				0.714	-0.032	0.046		0.714	0.066	-2.896		0.714	0.15	34.036
				0.715	-0.016	0.023		0.715	0.05	-2.896		0.715	0.134	34.036
				0.716	-0.032	0.023		0.716	0.066	-2.928		0.716	0.15	34.036
				0.717	-0.048	0.011		0.717	0.082	-2.896		0.717	0.15	34.036
				0.718	-0.048	-0.001		0.718	0.082	-2.944		0.718	0.15	34.036
				0.719	-0.064	0.011		0.719	0.082	-2.944		0.719	0.118	34.006
				0.72	-0.064	-0.013		0.72	0.066	-2.912		0.72	0.118	34.006
				0.721	-0.064	-0.025		0.721	0.098	-2.896		0.721	0.118	34.036
				0.722	-0.064	-0.025		0.722	0.082	-2.928		0.722	0.134	34.036
				0.723	-0.048	-0.025		0.723	0.066	-2.928		0.723	0.134	34.006
				0.724	-0.032	-0.001		0.724	0.066	-2.928		0.724	0.118	34.068
				0.725	-0.016	-0.013		0.725	0.05	-2.912		0.725	0.15	34.036
				0.726	-0.016	-0.013		0.726	0.05	-2.896		0.726	0.118	34.1
				0.727	0	-0.001		0.727	0.05	-2.88		0.727	0.118	34.068
				0.728	0	-0.001		0.728	0.034	-2.865		0.728	0.134	34.1
				0.729	0	-0.001		0.729	0.034	-2.865		0.729	0.118	34.068
				0.73	0.015	-0.001		0.73	0.05	-2.849		0.73	0.134	34.1
				0.731	0.031	0.023		0.731	0.034	-2.849		0.731	0.134	34.1
				0.732	0.047	0.023		0.732	0.034	-2.849		0.732	0.134	34.132
				0.733	0.031	0.034		0.733	0.034	-2.801		0.733	0.134	34.068
				0.734	0.031	0.034		0.734	0.034	-2.817		0.734	0.134	34.1
				0.735	0.047	0.046		0.735	0.003	-2.801		0.735	0.134	34.1
				0.736	0.031	0.058		0.736	0.018	-2.817		0.736	0.134	34.068
				0.737	0.047	0.058		0.737	0.018	-2.817		0.737	0.134	34.068
				0.738	0.015	0.07		0.738	0.066	-2.817		0.738	0.15	34.1
				0.739	0.015	0.046		0.739	0.034	-2.833		0.739	0.15	34.068
				0.74	-0.016	0.046		0.74	0.05	-2.833		0.74	0.134	34.036
				0.741	0	0.046		0.741	0.05	-2.833		0.741	0.134	34.006
				0.742	0	0.046		0.742	0.034	-2.833		0.742	0.134	34.068
				0.743	-0.032	0.023		0.743	0.034	-2.833		0.743	0.134	34.068
				0.744	-0.032	0.046		0.744	0.066	-2.88		0.744	0.15	34.036
				0.745	-0.032	0.023		0.745	0.05	-2.88		0.745	0.118	34.006
				0.746	-0.048	0.023		0.746	0.066	-2.88		0.746	0.15	34.006
				0.747	-0.064	0.023		0.747	0.05	-2.896		0.747	0.134	34.006
				0.748	-0.048	-0.001		0.748	0.05	-2.912		0.748	0.15	34.006
				0.749	-0.064	-0.001		0.749	0.05	-2.912		0.749	0.15	34.068
				0.75	-0.048	-0.001		0.75	0.034	-2.912		0.75	0.118	34.036
				0.751	-0.048	-0.013		0.751	0.05	-2.928		0.751	0.15	34.036
				0.752	-0.032	-0.025		0.752	0.05	-2.944		0.752	0.134	34.068
				0.753	-0.016	-0.025		0.753	0.018	-2.944		0.753	0.134	34.068
				0.754	-0.032	-0.037		0.754	0.018	-2.959		0.754	0.134	34.068
				0.755	-0.016	-0.013		0.755	0.018	-2.928		0.755	0.15	34.068
				0.756	-0.016	-0.025		0.756	0.034	-2.928		0.756	0.118	34.1
				0.757	0.015	-0.013		0.757	0.05	-2.912		0.757	0.134	34.068
				0.758	0	-0.001		0.758	0.034	-2.928		0.758	0.134	34.1
				0.759	0.031	-0.001		0.759	0.034	-2.896		0.759	0.118	34.1
				0.76	0.031	0.023		0.76	0.034	-2.896		0.76	0.134	34.068
				0.761	0.031	0.046		0.761	0.034	-2.896		0.761	0.118	34.068
				0.762	0.031	0.034		0.762	0.034	-2.88		0.762	0.134	34.1
				0.763	0.031	0.046		0.763	0.05	-2.865		0.763	0.15	34.068
				0.764	0.031	0.034		0.764	0.05	-2.865		0.764	0.15	34.068
				0.765	0.031	0.058		0.765	0.05	-2.849		0.765	0.15	34.1
				0.766	0.031	0.046		0.766	0.034	-2.833		0.766	0.134	34.068
				0.767	0.031	0.023		0.767	0.034	-2.833		0.767	0.15	34.036
				0.768	0.015	0.046		0.768	0.082	-2.817		0.768	0.134	34.068
				0.769	-0.016	0.046		0.769	0.05	-2.817		0.769	0.134	34.006
				0.77	-0.016	0.034		0.77	0.066	-2.833		0.77	0.15	34.006
				0.771	-0.016	0.034		0.771	0.066	-2.833		0.771	0.134	34.036
				0.772	-0.048	0.034		0.772	0.018	-2.817		0.772	0.118	34.006
				0.773	-0.048	0.011		0.773	0.034	-2.849		0.773	0.134	34.006
				0.774	-0.032	0.023		0.774	0.05	-2.849		0.774	0.134	33.974
				0.775	-0.032	0.011		0.775	0.05	-2.833		0.775	0.134	34.036
				0.776	-0.048	0.011		0.776	0.034	-2.849		0.776	0.15	33.974
				0.777	-0.048	-0.001		0.777	0.05	-2.849		0.777	0.15	34.036
				0.778	-0.064	0.011		0.778	0.05	-2.849		0.778	0.134	34.036
				0.779	-0.032	-0.025		0.779	0.05	-2.865		0.779	0.134	34.036
				0.78	-0.048	-0.025		0.78	0.05	-2.849		0.78	0.134	34.036
				0.781	-0.016	-0.025		0.781	0.066	-2.865		0.781	0.134	34.068
				0.782	-0.032	-0.025		0.782	0.034	-2.865		0.782	0.134	34.036
				0.783	0	-0.013		0.783	0.066	-2.865		0.783	0.134	34.068
				0.784	0	-0.013		0.784	0.05	-2.896		0.784	0.134	34.1
				0.785	-0.016	-0.001		0.785	0.05	-2.865		0.785	0.15	34.068
				0.786	0.015	0.011		0.786	0.05	-2.865		0.786	0.15	34.036
				0.787	0.031	0.023		0.787	0.066	-2.896		0.787	0.15	34.068
				0.788	0.015	0.011		0.788	0.034	-2.912		0.788	0.15	34.1
				0.789	0.047	0.034		0.789	0.05	-2.896		0.789	0.134	34.068
				0.79	0.047	0.034		0.79	0.05	-2.896		0.79	0.166	34.068
				0.791	0.015	0.034		0.791	0.034	-2.896		0.791	0.134	34.068
				0.792	0	0.046		0.792	0.034	-2.912		0.792	0.15	34.1
				0.793	0	0.046		0.793	0.034	-2.896		0.793	0.134	34.036
				0.794	0	0.046		0.794	0.018	-2.912		0.794	0.134	34.068
				0.795	-0.016	0.046		0.795	0.034	-2.912		0.795	0.134	34.068
				0.796	-0.016	0.046		0.796	0.018	-2.912		0.796	0.134	34.036
				0.797	0	0.046		0.797	0.034	-2.928		0.797	0.134	34.006
				0.798	-0.032	0.034		0.798	0.034	-2.912		0.798	0.118	34.036
				0.799	-0.016	0.034		0.799	0.034	-2.928		0.799	0.118	34.036
				0.8	-0.048	0.046		0.8	0.034	-2.912		0.8	0.134	34.006
				0.801	-0.064	0.034		0.801	0.05	-2.928		0.801	0.118	34.068
				0.802	-0.08	0.011		0.802	0.05	-2.928		0.802	0.134	34.006
				0.803	-0.064	-0.001		0.803	0.066	-2.912		0.803	0.103	34.006
				0.804	-0.048	-0.001		0.804	0.05	-2.912		0.804	0.134	34.036
				0.805	-0.064	-0.001		0.805	0.082	-2.896		0.805	0.134	34.036
				0.806	-0.064	-0.013		0.806	0.034	-2.896		0.806	0.134	34.006
				0.807	-0.048	-0.025		0.807	0.034	-2.88		0.807	0.134	34.068
				0.808	-0.032	-0.025		0.808	0.05	-2.865		0.808	0.15	34.068
				0.809	-0.048	-0.025		0.809	0.018	-2.865		0.809	0.15	34.068
				0.81	-0.016	-0.037		0.81	0.034	-2.833		0.81	0.134	34.036
				0.811	-0.016	-0.025		0.811	0.018	-2.833		0.811	0.166	34.068
				0.812	0	-0.001		0.812	0.018	-2.849		0.812	0.15	34.068
				0.813	0.015	-0.013		0.813	0.018	-2.849		0.813	0.15	34.132
				0.814	0.015	-0.001		0.814	0.034	-2.833		0.814	0.15	34.1
				0.815	0.047	-0.013		0.815	0.018	-2.833		0.815	0.15	34.1
				0.816	0.015	0.023		0.816	0.034	-2.817		0.816	0.134	34.068
				0.817	0	0.011		0.817	0.034	-2.833		0.817	0.15	34.1
				0.818	0.031	0.023		0.818	0.018	-2.833		0.818	0.15	34.068
				0.819	0.015	0.023		0.819	0.05	-2.817		0.819	0.134	34.1
				0.82	0	0.046		0.82	0.034	-2.833		0.82	0.15	34.068
				0.821	0.031	0.034		0.821	0.066	-2.833		0.821	0.134	34.036
				0.822	-0.016	0.034		0.822	0.05	-2.849		0.822	0.15	34.036
				0.823	-0.016	0.034		0.823	0.034	-2.88		0.823	0.15	34.068
				0.824	-0.016	0.034		0.824	0.018	-2.88		0.824	0.134	34.036
				0.825	-0.032	0.034		0.825	0.066	-2.896		0.825	0.134	34.036
				0.826	-0.048	0.046		0.826	0.018	-2.896		0.826	0.134	34.036
				0.827	-0.032	0.023		0.827	0.034	-2.896		0.827	0.15	34.006
				0.828	-0.08	-0.001		0.828	0.05	-2.912		0.828	0.118	34.036
				0.829	-0.048	-0.001		0.829	0.034	-2.912		0.829	0.118	34.006
				0.83	-0.08	-0.013		0.83	0.018	-2.912		0.83	0.118	34.068
				0.831	-0.08	-0.025		0.831	0.05	-2.912		0.831	0.118	34.036
				0.832	-0.048	-0.037		0.832	0.05	-2.944		0.832	0.134	34.036
				0.833	-0.048	-0.037		0.833	0.05	-2.912		0.833	0.118	34.036
				0.834	-0.048	-0.049		0.834	0.034	-2.928		0.834	0.134	34.006
				0.835	-0.032	-0.037		0.835	0.05	-2.928		0.835	0.103	34.036
				0.836	-0.016	-0.06		0.836	0.066	-2.912		0.836	0.134	34.068
				0.837	0	-0.025		0.837	0.082	-2.88		0.837	0.134	34.068
				0.838	0	-0.013		0.838	0.05	-2.88		0.838	0.134	34.006
				0.839	0	-0.001		0.839	0.082	-2.896		0.839	0.15	34.068
				0.84	0	0.011		0.84	0.066	-2.88		0.84	0.134	34.068
				0.841	0.015	-0.001		0.841	0.066	-2.865		0.841	0.134	34.1
				0.842	0.031	0.011		0.842	0.066	-2.865		0.842	0.15	34.1
				0.843	0.031	0.034		0.843	0.05	-2.849		0.843	0.134	34.068
				0.844	0.031	0.011		0.844	0.034	-2.849		0.844	0.15	34.068
				0.845	0.031	0.046		0.845	0.05	-2.833		0.845	0.15	34.036
				0.846	0	0.023		0.846	0.05	-2.833		0.846	0.15	34.068
				0.847	0.015	0.034		0.847	0.034	-2.817		0.847	0.134	34.068
				0.848	0	0.046		0.848	0.018	-2.833		0.848	0.15	34.036
				0.849	-0.016	0.034		0.849	0.003	-2.833		0.849	0.15	34.068
				0.85	-0.016	0.023		0.85	0.003	-2.817		0.85	0.15	34.068
				0.851	-0.048	0.023		0.851	0.018	-2.817		0.851	0.134	34.006
				0.852	-0.016	0.034		0.852	0.018	-2.817		0.852	0.15	34.036
				0.853	-0.048	0.011		0.853	0.034	-2.833		0.853	0.134	34.036
				0.854	-0.048	-0.001		0.854	0.034	-2.865		0.854	0.134	34.036
				0.855	-0.048	-0.025		0.855	0.034	-2.849		0.855	0.134	34.006
				0.856	-0.064	0.011		0.856	0.05	-2.849		0.856	0.103	34.006
				0.857	-0.064	-0.025		0.857	0.05	-2.865		0.857	0.103	34.006
				0.858	-0.064	-0.013		0.858	0.066	-2.865		0.858	0.134	34.036
				0.859	-0.048	-0.025		0.859	0.098	-2.896		0.859	0.118	34.036
				0.86	-0.064	-0.025		0.86	0.082	-2.896		0.86	0.118	34.036
				0.861	-0.016	-0.037		0.861	0.082	-2.896		0.861	0.118	34.036
				0.862	-0.016	-0.037		0.862	0.098	-2.88		0.862	0.134	34.068
				0.863	-0.016	-0.025		0.863	0.098	-2.896		0.863	0.134	34.036
				0.864	0	-0.013		0.864	0.082	-2.896		0.864	0.118	34.036
				0.865	-0.016	-0.001		0.865	0.082	-2.912		0.865	0.118	34.068
				0.866	0.015	-0.001		0.866	0.05	-2.912		0.866	0.134	34.068
				0.867	0	0.011		0.867	0.066	-2.896		0.867	0.118	34.068
				0.868	0.015	0.023		0.868	0.05	-2.896		0.868	0.134	34.068
				0.869	0.031	0.034		0.869	0.034	-2.896		0.869	0.134	34.1
				0.87	0.031	0.034		0.87	0.034	-2.88		0.87	0.134	34.1
				0.871	0.031	0.034		0.871	-0.013	-2.88		0.871	0.15	34.1
				0.872	0.031	0.046		0.872	-0.013	-2.88		0.872	0.118	34.068
				0.873	0	0.034		0.873	-0.013	-2.88		0.873	0.15	34.068
				0.874	0.015	0.058		0.874	-0.013	-2.88		0.874	0.134	34.036
				0.875	0.015	0.046		0.875	-0.013	-2.88		0.875	0.134	34.036
				0.876	0	0.034		0.876	0.018	-2.88		0.876	0.134	34.068
				0.877	-0.016	0.046		0.877	0.018	-2.88		0.877	0.134	34.068
				0.878	-0.016	0.046		0.878	0.034	-2.88		0.878	0.134	34.036
				0.879	-0.032	0.034		0.879	0.034	-2.865		0.879	0.134	34.036
				0.88	-0.032	0.034		0.88	0.082	-2.88		0.88	0.15	34.006
				0.881	-0.048	0.011		0.881	0.082	-2.88		0.881	0.15	34.006
				0.882	-0.048	-0.001		0.882	0.082	-2.896		0.882	0.134	34.006
				0.883	-0.048	0.011		0.883	0.082	-2.865		0.883	0.134	34.006
				0.884	-0.032	-0.013		0.884	0.082	-2.865		0.884	0.134	34.036
				0.885	-0.08	-0.013		0.885	0.082	-2.88		0.885	0.134	34.068
				0.886	-0.032	-0.025		0.886	0.082	-2.88		0.886	0.103	34.036
				0.887	-0.048	-0.025		0.887	0.082	-2.896		0.887	0.103	34.036
				0.888	-0.032	-0.049		0.888	0.082	-2.88		0.888	0.118	34.036
				0.889	-0.032	-0.013		0.889	0.05	-2.88		0.889	0.103	34.036
				0.89	-0.016	-0.025		0.89	0.066	-2.88		0.89	0.134	34.036
				0.891	-0.032	-0.025		0.891	0.05	-2.88		0.891	0.118	34.068
				0.892	0	-0.001		0.892	0.034	-2.88		0.892	0.134	34.068
				0.893	0.015	0.011		0.893	0.034	-2.896		0.893	0.134	34.068
				0.894	0	0.011		0.894	0.018	-2.849		0.894	0.118	34.068
				0.895	0.015	0.011		0.895	0.018	-2.88		0.895	0.118	34.036
				0.896	0.047	0.046		0.896	0.003	-2.849		0.896	0.15	34.068
				0.897	0.031	0.034		0.897	0.003	-2.849		0.897	0.134	34.068
				0.898	0.031	0.034		0.898	0.034	-2.833		0.898	0.118	34.068
				0.899	0.047	0.046		0.899	0.003	-2.865		0.899	0.15	34.068
				0.9	0	0.046		0.9	0.034	-2.849		0.9	0.166	34.068
				0.901	0.015	0.046		0.901	0.034	-2.88		0.901	0.134	34.068
				0.902	0	0.034		0.902	0.034	-2.833		0.902	0.166	34.1
				0.903	0.015	0.046		0.903	0.066	-2.849		0.903	0.134	34.036
				0.904	0	0.046		0.904	0.066	-2.849		0.904	0.134	34.036
				0.905	0.015	0.034		0.905	0.05	-2.865		0.905	0.15	34.006
				0.906	-0.032	0.034		0.906	0.066	-2.849		0.906	0.15	34.068
				0.907	-0.016	0.046		0.907	0.082	-2.849		0.907	0.15	34.006
				0.908	-0.032	0.034		0.908	0.082	-2.88		0.908	0.134	34.006
				0.909	-0.032	0.011		0.909	0.082	-2.896		0.909	0.134	34.036
				0.91	-0.08	0.011		0.91	0.05	-2.88		0.91	0.134	34.036
				0.911	-0.064	0.011		0.911	0.082	-2.896		0.911	0.134	33.942
				0.912	-0.048	-0.001		0.912	0.034	-2.88		0.912	0.118	34.036
				0.913	-0.08	-0.001		0.913	0.05	-2.88		0.913	0.134	34.036
				0.914	-0.048	-0.013		0.914	0.034	-2.896		0.914	0.134	34.006
				0.915	-0.048	-0.025		0.915	0.018	-2.896		0.915	0.118	34.068
				0.916	-0.032	-0.025		0.916	0.018	-2.88		0.916	0.118	34.036
				0.917	-0.032	-0.025		0.917	0.018	-2.88		0.917	0.118	34.068
				0.918	-0.032	-0.013		0.918	0.003	-2.896		0.918	0.118	34.036
				0.919	-0.016	-0.013		0.919	0.034	-2.896		0.919	0.134	34.036
				0.92	0	-0.001		0.92	0.018	-2.865		0.92	0.15	34.068
				0.921	0.031	-0.001		0.921	0.034	-2.865		0.921	0.134	34.068
				0.922	0.031	0.023		0.922	0.034	-2.865		0.922	0.118	34.1
				0.923	0.015	0.023		0.923	0.05	-2.865		0.923	0.134	34.1
				0.924	0.047	0.046		0.924	0.05	-2.849		0.924	0.134	34.068
				0.925	0.047	0.034		0.925	0.066	-2.865		0.925	0.134	34.068
				0.926	0.047	0.046		0.926	0.066	-2.88		0.926	0.15	34.1
				0.927	0.031	0.058		0.927	0.066	-2.88		0.927	0.166	34.068
				0.928	0.047	0.046		0.928	0.082	-2.865		0.928	0.15	34.1
				0.929	0.047	0.046		0.929	0.082	-2.849		0.929	0.134	34.068
				0.93	0.015	0.058		0.93	0.098	-2.896		0.93	0.134	34.036
				0.931	0.031	0.058		0.931	0.066	-2.865		0.931	0.166	34.006
				0.932	0	0.058		0.932	0.066	-2.88		0.932	0.166	34.036
				0.933	0	0.058		0.933	0.034	-2.896		0.933	0.134	34.036
				0.934	0	0.07		0.934	0.034	-2.896		0.934	0.15	34.006
				0.935	-0.016	0.07		0.935	0.018	-2.896		0.935	0.118	33.974
				0.936	-0.016	0.058		0.936	0.003	-2.896		0.936	0.15	34.068
				0.937	-0.032	0.034		0.937	0.003	-2.912		0.937	0.15	34.036
				0.938	-0.032	0.058		0.938	0.018	-2.896		0.938	0.15	34.006
				0.939	-0.032	0.034		0.939	0.003	-2.912		0.939	0.134	34.006
				0.94	-0.032	0.034		0.94	0.034	-2.944		0.94	0.134	34.006
				0.941	-0.064	0.011		0.941	0.05	-2.928		0.941	0.134	34.036
				0.942	-0.048	0.023		0.942	0.034	-2.944		0.942	0.134	34.006
				0.943	-0.048	-0.001		0.943	0.034	-2.928		0.943	0.134	34.036
				0.944	-0.064	0.011		0.944	0.05	-2.944		0.944	0.118	34.068
				0.945	-0.048	-0.013		0.945	0.082	-2.944		0.945	0.134	34.036
				0.946	-0.032	-0.013		0.946	0.05	-2.944		0.946	0.118	34.036
				0.947	-0.016	-0.025		0.947	0.066	-2.944		0.947	0.134	34.1
				0.948	0	-0.013		0.948	0.066	-2.928		0.948	0.134	34.068
				0.949	0	-0.013		0.949	0.066	-2.912		0.949	0.134	34.036
				0.95	0.047	-0.001		0.95	0.066	-2.912		0.95	0.118	34.068
				0.951	0.015	-0.013		0.951	0.066	-2.896		0.951	0.118	34.068
				0.952	0.031	-0.001		0.952	0.066	-2.912		0.952	0.118	34.132
				0.953	0.015	0.023		0.953	0.05	-2.896		0.953	0.134	34.068
				0.954	0.031	0.023		0.954	0.034	-2.896		0.954	0.15	34.068
				0.955	0.047	0.023		0.955	0.05	-2.88		0.955	0.15	34.1
				0.956	0.031	0.023		0.956	0.05	-2.88		0.956	0.134	34.1
				0.957	0.031	0.058		0.957	0.034	-2.849		0.957	0.15	34.036
				0.958	0.031	0.058		0.958	0.003	-2.865		0.958	0.134	34.036
				0.959	0	0.058		0.959	0.05	-2.849		0.959	0.15	34.068
				0.96	0	0.058		0.96	0.003	-2.865		0.96	0.15	34.006
				0.961	0.015	0.058		0.961	0.018	-2.865		0.961	0.15	34.036
				0.962	-0.016	0.058		0.962	0.018	-2.88		0.962	0.134	34.006
				0.963	-0.016	0.058		0.963	0.003	-2.865		0.963	0.134	34.036
				0.964	-0.032	0.058		0.964	0.05	-2.88		0.964	0.134	34.036
				0.965	-0.048	0.058		0.965	0.034	-2.88		0.965	0.15	34.006
				0.966	-0.048	0.07		0.966	0.05	-2.896		0.966	0.134	34.036
				0.967	-0.048	0.046		0.967	0.034	-2.88		0.967	0.15	34.006
				0.968	-0.048	0.023		0.968	0.05	-2.896		0.968	0.15	34.006
				0.969	-0.064	0.046		0.969	0.066	-2.88		0.969	0.134	34.006
				0.97	-0.048	0.023		0.97	0.098	-2.896		0.97	0.15	34.006
				0.971	-0.048	0.034		0.971	0.082	-2.896		0.971	0.134	34.036
				0.972	-0.048	0.034		0.972	0.098	-2.896		0.972	0.15	34.068
				0.973	-0.064	0.011		0.973	0.066	-2.912		0.973	0.118	34.1
				0.974	-0.016	-0.013		0.974	0.098	-2.896		0.974	0.134	34.1
				0.975	-0.016	0.011		0.975	0.082	-2.912		0.975	0.134	34.1
				0.976	-0.016	-0.001		0.976	0.066	-2.928		0.976	0.134	34.1
				0.977	0	-0.013		0.977	0.066	-2.928		0.977	0.134	34.1
				0.978	0	-0.013		0.978	0.05	-2.928		0.978	0.134	34.068
				0.979	0.047	-0.025		0.979	0.034	-2.912		0.979	0.166	34.1
				0.98	0.031	0.011		0.98	0.05	-2.912		0.98	0.134	34.068
				0.981	0.015	-0.013		0.981	0.018	-2.912		0.981	0.15	34.068
				0.982	0.031	0.011		0.982	0.034	-2.912		0.982	0.118	34.1
				0.983	0.015	-0.001		0.983	0.018	-2.912		0.983	0.134	34.036
				0.984	0.031	0.011		0.984	0.003	-2.896		0.984	0.15	34.068
				0.985	0.015	0.011		0.985	0.034	-2.896		0.985	0.15	34.068
				0.986	0.015	0.023		0.986	0.018	-2.896		0.986	0.15	34.036
				0.987	0	0.023		0.987	0.034	-2.912		0.987	0.134	34.036
				0.988	0	0.034		0.988	0.05	-2.912		0.988	0.15	34.036
				0.989	-0.016	0.023		0.989	0.05	-2.88		0.989	0.134	34.036
				0.99	-0.016	0.034		0.99	0.034	-2.896		0.99	0.15	34.036
				0.991	-0.032	0.046		0.991	0.034	-2.896		0.991	0.15	34.036
				0.992	-0.048	0.058		0.992	0.066	-2.896		0.992	0.134	33.974
				0.993	-0.064	0.023		0.993	0.05	-2.88		0.993	0.118	34.006
				0.994	-0.048	0.046		0.994	0.05	-2.896		0.994	0.15	34.006
				0.995	-0.048	0.046		0.995	0.066	-2.88		0.995	0.134	34.036
				0.996	-0.064	0.034		0.996	0.066	-2.88		0.996	0.118	34.036
				0.997	-0.064	0.034		0.997	0.066	-2.88		0.997	0.134	34.006
				0.998	-0.064	0.023		0.998	0.034	-2.88		0.998	0.15	34.036
				0.999	-0.048	0.023		0.999	0.066	-2.88		0.999	0.15	34.068
				1	-0.048	0.023		1	0.05	-2.88		1	0.134	34.068
				1.001	-0.032	0.023		1.001	0.05	-2.896		1.001	0.134	34.068
				1.002	-0.048	0.011		1.002	0.018	-2.896		1.002	0.15	34.068
				1.003	-0.016	-0.025		1.003	0.034	-2.88		1.003	0.134	34.1
				1.004	-0.016	-0.013		1.004	0.05	-2.88		1.004	0.134	34.068
				1.005	0	-0.013		1.005	0.018	-2.865		1.005	0.15	34.1
				1.006	0.015	-0.025		1.006	0.018	-2.88		1.006	0.134	34.068
				1.007	0.015	-0.013		1.007	0.05	-2.88		1.007	0.15	34.068
				1.008	0.031	-0.013		1.008	0.018	-2.865		1.008	0.134	34.068
				1.009	0	-0.025		1.009	0.018	-2.88		1.009	0.134	34.036
				1.01	0.015	-0.025		1.01	0.034	-2.865		1.01	0.15	34.068
				1.011	0	0.011		1.011	0.05	-2.88		1.011	0.134	34.068
				1.012	0	-0.001		1.012	0.034	-2.865		1.012	0.134	34.036
				1.013	0.015	0.023		1.013	0.05	-2.88		1.013	0.134	34.068
				1.014	0	-0.001		1.014	0.05	-2.88		1.014	0.118	34.006
				1.015	-0.016	0.011		1.015	0.018	-2.88		1.015	0.15	34.036
				1.016	-0.016	0.011		1.016	0.034	-2.88		1.016	0.15	34.006
				1.017	-0.016	0.023		1.017	0.066	-2.88		1.017	0.166	34.036
				1.018	-0.064	0.011		1.018	0.05	-2.896		1.018	0.134	33.974
				1.019	-0.064	0.011		1.019	0.066	-2.896		1.019	0.134	34.006
				1.02	-0.064	0.011		1.02	0.05	-2.912		1.02	0.134	34.006
				1.021	-0.064	0.023		1.021	0.034	-2.912		1.021	0.134	34.036
				1.022	-0.064	0.023		1.022	0.066	-2.912		1.022	0.134	34.006
				1.023	-0.08	0.023		1.023	0.034	-2.912		1.023	0.134	33.974
				1.024	-0.064	0.046		1.024	0.05	-2.912		1.024	0.118	34.006
				1.025	-0.032	0.011		1.025	0.05	-2.928		1.025	0.134	34.068
				1.026	-0.048	-0.001		1.026	0.034	-2.928		1.026	0.134	34.068
				1.027	-0.064	0.011		1.027	0.05	-2.928		1.027	0.134	34.068
				1.028	-0.032	-0.001		1.028	0.034	-2.912		1.028	0.134	34.068
				1.029	-0.016	-0.013		1.029	0.05	-2.896		1.029	0.134	34.036
				1.03	-0.016	-0.013		1.03	0.05	-2.896		1.03	0.103	34.068
				1.031	0.015	-0.037		1.031	0.05	-2.928		1.031	0.15	34.1
				1.032	0	-0.013		1.032	0.05	-2.912		1.032	0.134	34.068
				1.033	0.015	-0.025		1.033	0.082	-2.896		1.033	0.15	34.1
				1.034	0.031	-0.013		1.034	0.034	-2.88		1.034	0.15	34.1
				1.035	0.015	-0.013		1.035	0.066	-2.865		1.035	0.134	34.068
				1.036	0.031	-0.001		1.036	0.034	-2.865		1.036	0.134	34.068
				1.037	0	-0.013		1.037	0.05	-2.88		1.037	0.134	34.068
				1.038	-0.016	-0.001		1.038	0.034	-2.865		1.038	0.166	34.068
				1.039	0	-0.001		1.039	0.034	-2.865		1.039	0.15	34.006
				1.04	-0.016	-0.001		1.04	0.05	-2.88		1.04	0.15	34.068
				1.041	0	-0.001		1.041	0.034	-2.849		1.041	0.15	34.006
				1.042	-0.048	0.023		1.042	-0.013	-2.865		1.042	0.134	34.068
				1.043	-0.048	0.011		1.043	0.003	-2.865		1.043	0.15	34.036
				1.044	-0.064	0.023		1.044	0.018	-2.865		1.044	0.118	33.974
				1.045	-0.064	0.023		1.045	0.034	-2.865		1.045	0.134	34.006
				1.046	-0.064	0.011		1.046	0.018	-2.88		1.046	0.134	34.036
				1.047	-0.08	0.034		1.047	0.018	-2.896		1.047	0.118	33.974
				1.048	-0.08	0.034		1.048	0.034	-2.912		1.048	0.118	34.006
				1.049	-0.064	0.034		1.049	0.034	-2.896		1.049	0.118	34.036
				1.05	-0.064	0.023		1.05	0.05	-2.896		1.05	0.103	33.974
				1.051	-0.064	0.011		1.051	0.05	-2.912		1.051	0.134	34.006
				1.052	-0.032	0.011		1.052	0.05	-2.944		1.052	0.118	34.068
				1.053	-0.032	-0.001		1.053	0.05	-2.944		1.053	0.134	33.974
				1.054	-0.016	-0.001		1.054	0.05	-2.912		1.054	0.103	34.036
				1.055	-0.016	-0.013		1.055	0.034	-2.928		1.055	0.118	34.036
				1.056	-0.016	-0.013		1.056	0.066	-2.959		1.056	0.134	34.036
				1.057	0	-0.013		1.057	0.066	-2.944		1.057	0.118	34.068
				1.058	0.031	-0.025		1.058	0.05	-2.928		1.058	0.118	34.068
				1.059	0.031	-0.013		1.059	0.066	-2.944		1.059	0.118	34.1
				1.06	0.031	-0.025		1.06	0.082	-2.912		1.06	0.134	34.1
				1.061	0.031	-0.013		1.061	0.034	-2.896		1.061	0.134	34.068
				1.062	0	-0.013		1.062	0.034	-2.896		1.062	0.118	34.1
				1.063	0.015	-0.013		1.063	0.034	-2.896		1.063	0.15	34.1
				1.064	0.031	-0.001		1.064	0.003	-2.88		1.064	0.134	34.132
				1.065	0.031	-0.001		1.065	0.003	-2.88		1.065	0.15	34.036
				1.066	0	0.011		1.066	0.018	-2.896		1.066	0.134	34.1
				1.067	0	0.023		1.067	0.003	-2.896		1.067	0.15	34.036
				1.068	-0.016	0.011		1.068	0.018	-2.896		1.068	0.15	34.036
				1.069	-0.032	0.023		1.069	0.018	-2.896		1.069	0.15	34.036
				1.07	-0.048	0.011		1.07	0.018	-2.88		1.07	0.134	34.006
				1.071	-0.048	0.023		1.071	0.034	-2.896		1.071	0.118	34.006
				1.072	-0.064	0.023		1.072	0.034	-2.912		1.072	0.118	34.006
				1.073	-0.048	0.034		1.073	0.034	-2.928		1.073	0.118	34.006
				1.074	-0.064	0.023		1.074	0.05	-2.896		1.074	0.118	34.006
				1.075	-0.08	0.011		1.075	0.05	-2.896		1.075	0.134	33.974
				1.076	-0.064	0.011		1.076	0.082	-2.912		1.076	0.118	34.006
				1.077	-0.032	0.011		1.077	0.066	-2.912		1.077	0.118	34.036
				1.078	-0.048	0.023		1.078	0.066	-2.896		1.078	0.118	34.006
				1.079	-0.032	-0.013		1.079	0.066	-2.896		1.079	0.134	34.068
				1.08	-0.016	-0.013		1.08	0.066	-2.896		1.08	0.103	34.036
				1.081	-0.016	-0.013		1.081	0.066	-2.912		1.081	0.134	34.036
				1.082	0	-0.025		1.082	0.034	-2.896		1.082	0.134	34.068
				1.083	0.015	-0.001		1.083	0.034	-2.912		1.083	0.103	34.068
				1.084	0	-0.013		1.084	0.034	-2.896		1.084	0.118	34.036
				1.085	0.015	-0.013		1.085	0.018	-2.896		1.085	0.134	34.068
				1.086	0.047	-0.025		1.086	0.018	-2.896		1.086	0.118	34.1
				1.087	0.047	-0.013		1.087	0.018	-2.896		1.087	0.134	34.068
				1.088	0.047	-0.025		1.088	0.018	-2.896		1.088	0.118	34.132
				1.089	0.015	-0.013		1.089	0.018	-2.896		1.089	0.118	34.1
				1.09	0.031	-0.001		1.09	0.034	-2.896		1.09	0.15	34.1
				1.091	0.031	0.011		1.091	0.034	-2.896		1.091	0.134	34.1
				1.092	0.031	0.023		1.092	0.034	-2.88		1.092	0.15	34.1
				1.093	0.015	0.023		1.093	0.034	-2.896		1.093	0.15	34.006
				1.094	0	0.011		1.094	0.05	-2.896		1.094	0.15	34.068
				1.095	0	0.011		1.095	0.066	-2.912		1.095	0.134	34.068
				1.096	0	0.034		1.096	0.034	-2.896		1.096	0.15	34.036
				1.097	-0.016	0.023		1.097	0.05	-2.896		1.097	0.118	34.006
				1.098	-0.016	0.011		1.098	0.05	-2.896		1.098	0.118	34.036
				1.099	-0.032	0.034		1.099	0.05	-2.912		1.099	0.15	34.036
				1.1	-0.032	0.034		1.1	0.05	-2.928		1.1	0.118	34.006
				1.101	-0.048	0.011		1.101	0.05	-2.928		1.101	0.134	33.974
				1.102	-0.048	0.023		1.102	0.05	-2.928		1.102	0.134	33.974
				1.103	-0.048	0.011		1.103	0.034	-2.944		1.103	0.118	33.974
				1.104	-0.048	0.023		1.104	0.05	-2.944		1.104	0.118	34.006
				1.105	-0.064	0.011		1.105	0.018	-2.928		1.105	0.118	34.036
				1.106	-0.032	-0.001		1.106	0.003	-2.928		1.106	0.118	34.036
				1.107	-0.016	-0.001		1.107	0.018	-2.944		1.107	0.134	34.036
				1.108	-0.048	-0.025		1.108	0.018	-2.944		1.108	0.118	34.036
				1.109	-0.016	-0.013		1.109	0.018	-2.944		1.109	0.134	34.036
				1.11	0	-0.013		1.11	0.018	-2.928		1.11	0.118	34.068
				1.111	0.031	-0.013		1.111	0.066	-2.944		1.111	0.118	34.036
				1.112	0.015	0.011		1.112	0.034	-2.912		1.112	0.118	34.036
				1.113	0.031	-0.013		1.113	0.034	-2.912		1.113	0.118	34.068
				1.114	0.047	-0.013		1.114	0.05	-2.912		1.114	0.118	34.1
				1.115	0.047	-0.001		1.115	0.05	-2.88		1.115	0.134	34.1
				1.116	0.047	-0.001		1.116	0.082	-2.896		1.116	0.134	34.068
				1.117	0.047	0.011		1.117	0.066	-2.896		1.117	0.15	34.068
				1.118	0.047	0.011		1.118	0.082	-2.896		1.118	0.134	34.068
				1.119	0.047	0.034		1.119	0.082	-2.896		1.119	0.15	34.1
				1.12	0.047	0.034		1.12	0.034	-2.912		1.12	0.166	34.1
				1.121	0.047	0.023		1.121	0.066	-2.88		1.121	0.118	34.068
				1.122	0.031	0.023		1.122	0.034	-2.88		1.122	0.134	34.036
				1.123	0.031	0.023		1.123	0.05	-2.865		1.123	0.15	34.1
				1.124	0	0.046		1.124	0.018	-2.88		1.124	0.15	34.036
				1.125	0.015	0.034		1.125	0.034	-2.865		1.125	0.134	34.036
				1.126	-0.016	0.046		1.126	0.018	-2.896		1.126	0.134	34.006
				1.127	-0.016	0.046		1.127	0.018	-2.896		1.127	0.134	34.036
				1.128	-0.048	0.034		1.128	0.003	-2.88		1.128	0.134	34.036
				1.129	-0.016	0.023		1.129	-0.013	-2.896		1.129	0.118	33.974
				1.13	-0.048	0.034		1.13	0.018	-2.912		1.13	0.118	33.974
				1.131	-0.048	0.034		1.131	0.003	-2.896		1.131	0.118	34.006
				1.132	-0.048	0.011		1.132	0.05	-2.912		1.132	0.134	34.006
				1.133	-0.048	0.011		1.133	0.05	-2.928		1.133	0.134	34.006
				1.134	-0.032	-0.001		1.134	0.05	-2.928		1.134	0.118	34.006
				1.135	-0.016	-0.001		1.135	0.05	-2.912		1.135	0.118	34.006
				1.136	-0.032	-0.001		1.136	0.066	-2.944		1.136	0.118	34.006
				1.137	-0.032	0.011		1.137	0.05	-2.928		1.137	0.134	34.068
				1.138	-0.016	-0.001		1.138	0.05	-2.928		1.138	0.118	34.036
				1.139	0	-0.013		1.139	0.066	-2.944		1.139	0.118	34.1
				1.14	0.015	-0.001		1.14	0.082	-2.944		1.14	0.118	34.068
				1.141	0.015	-0.001		1.141	0.05	-2.944		1.141	0.118	34.068
				1.142	0.031	-0.013		1.142	0.05	-2.928		1.142	0.118	34.036
				1.143	0.031	-0.001		1.143	0.05	-2.944		1.143	0.134	34.132
				1.144	0.031	-0.001		1.144	0.034	-2.928		1.144	0.15	34.1
				1.145	0.031	-0.001		1.145	0.05	-2.896		1.145	0.15	34.1
				1.146	0.047	0.011		1.146	0.018	-2.928		1.146	0.15	34.068
				1.147	0.031	0.011		1.147	0.018	-2.944		1.147	0.134	34.068
				1.148	0.031	0.011		1.148	0.034	-2.928		1.148	0.15	34.1
				1.149	0.063	0.034		1.149	0.034	-2.896		1.149	0.15	34.068
				1.15	0.047	0.034		1.15	0.003	-2.912		1.15	0.134	34.068
				1.151	0.047	0.023		1.151	0.034	-2.896		1.151	0.15	34.068
				1.152	0.031	0.046		1.152	0.05	-2.896		1.152	0.134	34.1
				1.153	0.031	0.034		1.153	0.034	-2.896		1.153	0.118	34.036
				1.154	-0.016	0.046		1.154	0.034	-2.865		1.154	0.15	34.006
				1.155	-0.016	0.023		1.155	0.034	-2.896		1.155	0.118	33.974
				1.156	-0.016	0.046		1.156	0.05	-2.88		1.156	0.134	34.006
				1.157	-0.016	0.023		1.157	0.05	-2.896		1.157	0.15	34.006
				1.158	-0.048	0.046		1.158	0.034	-2.896		1.158	0.118	33.974
				1.159	-0.064	0.034		1.159	0.05	-2.896		1.159	0.103	33.974
				1.16	-0.064	0.023		1.16	0.05	-2.88		1.16	0.134	33.974
				1.161	-0.048	0.034		1.161	0.05	-2.912		1.161	0.118	34.006
				1.162	-0.048	0.011		1.162	0.066	-2.912		1.162	0.134	34.006
				1.163	-0.048	0.011		1.163	0.05	-2.896		1.163	0.103	34.036
				1.164	-0.064	0.011		1.164	0.034	-2.896		1.164	0.134	34.006
				1.165	-0.032	0.011		1.165	0.05	-2.928		1.165	0.134	34.068
				1.166	-0.048	0.011		1.166	0.018	-2.896		1.166	0.118	34.036
				1.167	-0.016	-0.001		1.167	0.034	-2.896		1.167	0.118	34.036
				1.168	0	0.011		1.168	0.034	-2.912		1.168	0.118	34.068
				1.169	0	-0.001		1.169	0.034	-2.896		1.169	0.134	34.1
				1.17	-0.016	-0.001		1.17	0.018	-2.896		1.17	0.134	34.132
				1.171	0.015	0.011		1.171	0.034	-2.896		1.171	0.15	34.068
				1.172	0.015	-0.001		1.172	0.018	-2.912		1.172	0.15	34.1
				1.173	0.047	0.011		1.173	0.034	-2.928		1.173	0.134	34.068
				1.174	0.031	0.011		1.174	0.034	-2.896		1.174	0.134	34.1
				1.175	0.031	0.023		1.175	0.034	-2.928		1.175	0.134	34.1
				1.176	0.047	0.023		1.176	0.066	-2.928		1.176	0.134	34.036
				1.177	0.015	0.023		1.177	0.05	-2.896		1.177	0.15	34.068
				1.178	0.047	0.034		1.178	0.05	-2.944		1.178	0.134	34.036
				1.179	0.015	0.034		1.179	0.05	-2.912		1.179	0.15	34.068
				1.18	0.047	0.046		1.18	0.05	-2.912		1.18	0.15	34.036
				1.181	0.015	0.034		1.181	0.066	-2.896		1.181	0.15	34.006
				1.182	0	0.034		1.182	0.05	-2.912		1.182	0.134	34.036
				1.183	-0.016	0.046		1.183	0.034	-2.896		1.183	0.134	34.006
				1.184	-0.016	0.034		1.184	0.034	-2.912		1.184	0.134	33.974
				1.185	-0.032	0.058		1.185	0.018	-2.912		1.185	0.134	34.006
				1.186	-0.048	0.034		1.186	0.034	-2.88		1.186	0.118	34.006
				1.187	-0.048	0.034		1.187	0.018	-2.896		1.187	0.118	33.974
				1.188	-0.048	0.058		1.188	0.034	-2.896		1.188	0.15	33.974
				1.189	-0.048	0.046		1.189	0.018	-2.865		1.189	0.118	33.974
				1.19	-0.048	0.046		1.19	0.034	-2.865		1.19	0.118	34.006
				1.191	-0.064	0.046		1.191	0.05	-2.88		1.191	0.134	34.006
				1.192	-0.08	0.023		1.192	0.034	-2.88		1.192	0.118	34.036
				1.193	-0.048	-0.001		1.193	0.034	-2.88		1.193	0.118	34.068
				1.194	-0.048	0.011		1.194	0.034	-2.865		1.194	0.134	34.036
				1.195	-0.016	0.011		1.195	0.05	-2.88		1.195	0.118	34.036
				1.196	-0.016	0.011		1.196	0.05	-2.865		1.196	0.103	34.068
				1.197	0	-0.013		1.197	0.066	-2.865		1.197	0.118	34.1
				1.198	0	0.011		1.198	0.05	-2.865		1.198	0.118	34.1
				1.199	0.015	-0.013		1.199	0.05	-2.865		1.199	0.134	34.1
				1.2	0	-0.013		1.2	0.066	-2.865		1.2	0.15	34.068
				1.201	0.015	-0.013		1.201	0.05	-2.849		1.201	0.15	34.068
				1.202	0	-0.001		1.202	0.034	-2.88		1.202	0.134	34.1
				1.203	0.031	0.011		1.203	0.05	-2.865		1.203	0.134	34.068
				1.204	0.031	0.011		1.204	0.034	-2.865		1.204	0.15	34.1
				1.205	0.031	0.011		1.205	0.05	-2.88		1.205	0.15	34.068
				1.206	0.031	0.023		1.206	0.034	-2.896		1.206	0.134	34.068
				1.207	0	0.023		1.207	0.034	-2.865		1.207	0.118	34.068
				1.208	0.015	0.023		1.208	0.018	-2.912		1.208	0.134	33.974
				1.209	-0.032	0.023		1.209	0.034	-2.896		1.209	0.15	34.036
				1.21	0	0.034		1.21	0.05	-2.912		1.21	0.134	34.036
				1.211	-0.032	0.023		1.211	0.05	-2.928		1.211	0.118	34.006
				1.212	-0.048	0.034		1.212	0.034	-2.959		1.212	0.15	33.974
				1.213	-0.048	0.023		1.213	0.034	-2.944		1.213	0.118	34.006
				1.214	-0.064	0.034		1.214	0.05	-2.975		1.214	0.103	34.006
				1.215	-0.064	0.034		1.215	0.05	-2.975		1.215	0.134	34.006
				1.216	-0.08	0.023		1.216	0.082	-2.975		1.216	0.103	34.006
				1.217	-0.064	0.023		1.217	0.05	-2.975		1.217	0.118	34.068
				1.218	-0.064	0.023		1.218	0.066	-2.975		1.218	0.118	34.036
				1.219	-0.064	-0.001		1.219	0.066	-2.959		1.219	0.134	34.036
				1.22	-0.064	0.011		1.22	0.066	-2.944		1.22	0.118	34.068
				1.221	-0.032	0.011		1.221	0.066	-2.928		1.221	0.134	34.068
				1.222	-0.016	-0.001		1.222	0.05	-2.928		1.222	0.118	34.068
				1.223	-0.016	0.011		1.223	0.05	-2.912		1.223	0.118	34.068
				1.224	0.015	-0.001		1.224	0.05	-2.896		1.224	0.118	34.068
				1.225	0	-0.013		1.225	0.018	-2.896		1.225	0.134	34.1
				1.226	-0.016	-0.013		1.226	0.034	-2.88		1.226	0.103	34.068
				1.227	0.015	-0.001		1.227	0.018	-2.865		1.227	0.134	34.132
				1.228	0.031	-0.001		1.228	0.018	-2.865		1.228	0.134	34.1
				1.229	0.047	-0.001		1.229	0.018	-2.88		1.229	0.118	34.068
				1.23	0.031	-0.025		1.23	0.018	-2.865		1.23	0.118	34.1
				1.231	0.015	-0.001		1.231	0.018	-2.865		1.231	0.134	34.068
				1.232	0.015	-0.001		1.232	0.018	-2.865		1.232	0.15	34.036
				1.233	0	-0.001		1.233	0.034	-2.865		1.233	0.118	34.068
				1.234	-0.016	0.011		1.234	0.066	-2.865		1.234	0.134	34.068
				1.235	-0.032	-0.001		1.235	0.082	-2.865		1.235	0.15	34.036
				1.236	-0.032	0.011		1.236	0.05	-2.865		1.236	0.134	34.1
				1.237	-0.032	0.011		1.237	0.066	-2.88		1.237	0.134	34.006
				1.238	-0.048	0.023		1.238	0.05	-2.88		1.238	0.134	34.036
				1.239	-0.064	0.023		1.239	0.066	-2.912		1.239	0.118	34.006
				1.24	-0.08	0.023		1.24	0.066	-2.912		1.24	0.134	34.006
				1.241	-0.064	0.023		1.241	0.034	-2.944		1.241	0.134	34.036
				1.242	-0.064	0.023		1.242	0.034	-2.928		1.242	0.134	34.006
				1.243	-0.08	0.023		1.243	0.034	-2.944		1.243	0.118	33.974
				1.244	-0.08	0.023		1.244	0.018	-2.944		1.244	0.134	34.006
				1.245	-0.048	0.011		1.245	0.034	-2.975		1.245	0.134	34.036
				1.246	-0.048	0.011		1.246	0.018	-2.959		1.246	0.118	34.036
				1.247	-0.016	-0.001		1.247	0.034	-2.975		1.247	0.118	34.036
				1.248	-0.016	0.011		1.248	0.034	-2.975		1.248	0.103	34.036
				1.249	-0.016	-0.013		1.249	0.05	-2.959		1.249	0.134	34.068
				1.25	0.015	-0.001		1.25	0.018	-2.959		1.25	0.118	34.1
				1.251	-0.016	-0.001		1.251	0.034	-2.944		1.251	0.118	34.1
				1.252	0	-0.001		1.252	0.066	-2.959		1.252	0.134	34.132
				1.253	0.015	-0.001		1.253	0.018	-2.912		1.253	0.118	34.068
				1.254	0.015	-0.001		1.254	0.05	-2.912		1.254	0.134	34.068
				1.255	0.031	-0.001		1.255	0.066	-2.88		1.255	0.134	34.1
				1.256	0.015	-0.025		1.256	0.066	-2.865		1.256	0.15	34.1
				1.257	0.031	-0.001		1.257	0.066	-2.896		1.257	0.118	34.068
				1.258	0	-0.013		1.258	0.05	-2.865		1.258	0.134	34.068
				1.259	0	-0.001		1.259	0.034	-2.849		1.259	0.15	34.068
				1.26	0	-0.001		1.26	0.034	-2.849		1.26	0.118	34.1
				1.261	-0.016	0.011		1.261	0.034	-2.833		1.261	0.134	34.068
				1.262	-0.032	-0.001		1.262	0.05	-2.833		1.262	0.118	34.068
				1.263	-0.048	0.011		1.263	0.003	-2.833		1.263	0.15	34.068
				1.264	-0.048	0.023		1.264	0.018	-2.833		1.264	0.134	34.036
				1.265	-0.064	0.023		1.265	0.034	-2.865		1.265	0.118	34.036
				1.266	-0.08	-0.001		1.266	0.018	-2.865		1.266	0.134	33.974
				1.267	-0.048	0.011		1.267	0.018	-2.865		1.267	0.134	34.006
				1.268	-0.08	0.011		1.268	0.018	-2.865		1.268	0.134	33.974
				1.269	-0.08	0.011		1.269	0.034	-2.88		1.269	0.118	34.006
				1.27	-0.064	0.023		1.27	0.034	-2.896		1.27	0.118	33.974
				1.271	-0.064	-0.001		1.271	0.05	-2.912		1.271	0.103	34.006
				1.272	-0.064	0.011		1.272	0.05	-2.896		1.272	0.134	34.006
				1.273	-0.048	-0.001		1.273	0.05	-2.896		1.273	0.118	34.006
				1.274	-0.032	-0.001		1.274	0.082	-2.912		1.274	0.118	34.036
				1.275	0	-0.013		1.275	0.066	-2.928		1.275	0.118	34.006
				1.276	-0.032	0.011		1.276	0.098	-2.944		1.276	0.134	34.1
				1.277	-0.016	-0.001		1.277	0.066	-2.959		1.277	0.118	34.068
				1.278	0.015	-0.001		1.278	0.082	-2.944		1.278	0.118	34.068
				1.279	0.015	-0.001		1.279	0.066	-2.959		1.279	0.118	34.1
				1.28	0.015	-0.001		1.28	0.082	-2.991		1.28	0.118	34.068
				1.281	0.015	-0.013		1.281	0.05	-2.959		1.281	0.15	34.1
				1.282	0.015	0.011		1.282	0.05	-2.959		1.282	0.134	34.068
				1.283	0.015	-0.001		1.283	0.018	-2.944		1.283	0.134	34.1
				1.284	0.031	-0.001		1.284	0.034	-2.944		1.284	0.134	34.068
				1.285	0	-0.013		1.285	0.018	-2.928		1.285	0.134	34.1
				1.286	-0.016	-0.001		1.286	0.018	-2.928		1.286	0.134	34.1
				1.287	0.015	-0.001		1.287	0.003	-2.928		1.287	0.134	34.1
				1.288	-0.016	0.011		1.288	0.003	-2.896		1.288	0.134	34.1
				1.289	-0.016	0.023		1.289	0.003	-2.896		1.289	0.118	34.068
				1.29	-0.048	0.011		1.29	0.034	-2.88		1.29	0.134	34.068
				1.291	-0.032	0.011		1.291	0.018	-2.88		1.291	0.134	34.036
				1.292	-0.032	0.011		1.292	0.05	-2.896		1.292	0.118	34.006
				1.293	-0.048	0.011		1.293	0.034	-2.865		1.293	0.118	34.036
				1.294	-0.064	0.034		1.294	0.066	-2.865		1.294	0.103	34.006
				1.295	-0.064	0.011		1.295	0.066	-2.865		1.295	0.118	34.006
				1.296	-0.064	-0.001		1.296	0.066	-2.88		1.296	0.118	34.006
				1.297	-0.064	0.011		1.297	0.082	-2.88		1.297	0.103	34.006
				1.298	-0.064	-0.001		1.298	0.066	-2.865		1.298	0.118	33.974
				1.299	-0.016	-0.001		1.299	0.082	-2.896		1.299	0.134	34.006
				1.3	-0.032	-0.001		1.3	0.05	-2.896		1.3	0.118	34.036
				1.301	-0.048	-0.013		1.301	0.082	-2.88		1.301	0.134	34.036
				1.302	-0.016	-0.001		1.302	0.05	-2.896		1.302	0.118	34.036
				1.303	-0.016	-0.001		1.303	0.05	-2.896		1.303	0.118	34.068
				1.304	0.015	-0.013		1.304	0.05	-2.88		1.304	0.134	34.036
				1.305	0.031	-0.013		1.305	0.018	-2.896		1.305	0.118	34.036
				1.306	0.047	-0.025		1.306	0.018	-2.896		1.306	0.134	34.068
				1.307	0.031	0.011		1.307	0.003	-2.912		1.307	0.118	34.068
				1.308	0.047	-0.001		1.308	-0.013	-2.896		1.308	0.15	34.1
				1.309	0.047	-0.013		1.309	0.003	-2.896		1.309	0.118	34.1
				1.31	0.031	-0.013		1.31	0.018	-2.928		1.31	0.134	34.068
				1.311	0.047	-0.001		1.311	0.018	-2.928		1.311	0.118	34.132
				1.312	0.015	0.011		1.312	0.034	-2.959		1.312	0.134	34.1
				1.313	0.031	0.011		1.313	0.034	-2.944		1.313	0.134	34.068
				1.314	0.031	0.011		1.314	0.05	-2.928		1.314	0.15	34.068
				1.315	0.015	0.011		1.315	0.034	-2.944		1.315	0.15	34.1
				1.316	-0.016	0.023		1.316	0.066	-2.944		1.316	0.134	34.068
				1.317	0	0.023		1.317	0.05	-2.959		1.317	0.134	34.068
				1.318	-0.048	0.011		1.318	0.05	-2.959		1.318	0.134	34.036
				1.319	-0.032	0.023		1.319	0.066	-2.959		1.319	0.134	34.036
				1.32	-0.048	0.023		1.32	0.066	-2.975		1.32	0.15	34.036
				1.321	-0.064	0.011		1.321	0.066	-2.944		1.321	0.118	34.006
				1.322	-0.048	0.011		1.322	0.05	-2.959		1.322	0.118	34.006
				1.323	-0.08	0.011		1.323	0.066	-2.944		1.323	0.134	34.006
				1.324	-0.064	-0.001		1.324	0.066	-2.944		1.324	0.118	34.006
				1.325	-0.048	0.011		1.325	0.066	-2.928		1.325	0.118	33.974
				1.326	-0.064	-0.001		1.326	0.05	-2.928		1.326	0.118	34.036
				1.327	-0.048	0.011		1.327	0.034	-2.912		1.327	0.118	33.974
				1.328	-0.032	-0.013		1.328	0.018	-2.912		1.328	0.103	33.974
				1.329	-0.016	-0.013		1.329	0.034	-2.896		1.329	0.118	34.006
				1.33	0	-0.013		1.33	0.05	-2.896		1.33	0.134	34.006
				1.331	0.031	-0.013		1.331	0.034	-2.88		1.331	0.103	34.006
				1.332	0	-0.013		1.332	0.018	-2.896		1.332	0.134	34.036
				1.333	0.015	-0.001		1.333	0.018	-2.865		1.333	0.134	34.036
				1.334	0.031	0.011		1.334	0.018	-2.88		1.334	0.15	34.068
				1.335	0.047	0.011		1.335	0.018	-2.865		1.335	0.118	34.068
				1.336	0.047	0.011		1.336	0.018	-2.849		1.336	0.118	34.1
				1.337	0.047	0.011		1.337	0.05	-2.849		1.337	0.15	34.036
				1.338	0.047	0.011		1.338	0.05	-2.849		1.338	0.134	34.1
				1.339	0.047	0.011		1.339	0.05	-2.833		1.339	0.15	34.068
				1.34	0.063	0.023		1.34	0.034	-2.849		1.34	0.15	34.068
				1.341	0.031	0.023		1.341	0.05	-2.833		1.341	0.15	34.1
				1.342	0.031	0.023		1.342	0.082	-2.833		1.342	0.134	34.1
				1.343	0.031	0.011		1.343	0.066	-2.865		1.343	0.118	34.1
				1.344	0.031	0.023		1.344	0.066	-2.865		1.344	0.134	34.068
				1.345	0.015	0.034		1.345	0.05	-2.865		1.345	0.134	34.036
				1.346	0	0.034		1.346	0.066	-2.912		1.346	0.134	34.036
				1.347	0	0.023		1.347	0.05	-2.896		1.347	0.134	34.036
				1.348	-0.032	0.023		1.348	0.034	-2.928		1.348	0.134	34.006
				1.349	-0.032	0.023		1.349	0.034	-2.944		1.349	0.134	34.006
				1.35	-0.032	0.023		1.35	0.034	-2.959		1.35	0.134	33.974
				1.351	-0.048	0.034		1.351	0.034	-2.959		1.351	0.118	34.006
				1.352	-0.048	0.023		1.352	0.018	-3.007		1.352	0.118	33.974
				1.353	-0.064	0.011		1.353	0.018	-3.007		1.353	0.118	33.974
				1.354	-0.032	-0.001		1.354	0.018	-3.023		1.354	0.103	34.006
				1.355	-0.032	-0.001		1.355	0.034	-3.007		1.355	0.118	34.006
				1.356	-0.032	-0.001		1.356	0.034	-3.007		1.356	0.103	34.036
				1.357	-0.032	0.011		1.357	0.066	-2.991		1.357	0.118	33.974
				1.358	-0.016	-0.001		1.358	0.05	-2.975		1.358	0.118	34.006
				1.359	0	-0.001		1.359	0.05	-2.975		1.359	0.103	34.036
				1.36	0	0.011		1.36	0.066	-2.959		1.36	0.134	34.036
				1.361	0.015	-0.001		1.361	0.082	-2.975		1.361	0.134	34.068
				1.362	0.031	-0.001		1.362	0.066	-2.928		1.362	0.134	34.068
				1.363	0.015	0.011		1.363	0.066	-2.928		1.363	0.15	34.1
				1.364	0.031	-0.001		1.364	0.082	-2.912		1.364	0.134	34.068
				1.365	0.063	-0.001		1.365	0.066	-2.88		1.365	0.15	34.132
				1.366	0.047	0.011		1.366	0.066	-2.865		1.366	0.118	34.068
				1.367	0.063	0.011		1.367	0.066	-2.865		1.367	0.134	34.1
				1.368	0.047	0.023		1.368	0.05	-2.833		1.368	0.134	34.1
				1.369	0.047	0.034		1.369	0.066	-2.833		1.369	0.134	34.068
				1.37	0.063	0.034		1.37	0.034	-2.849		1.37	0.134	34.068
				1.371	0.031	0.023		1.371	0.018	-2.849		1.371	0.118	34.036
				1.372	0.031	0.023		1.372	0.034	-2.833		1.372	0.118	34.006
				1.373	0.047	0.034		1.373	0.003	-2.833		1.373	0.15	34.036
				1.374	0.015	0.046		1.374	0.003	-2.833		1.374	0.15	34.036
				1.375	0	0.034		1.375	0.018	-2.817		1.375	0.15	34.006
				1.376	-0.016	0.034		1.376	0.003	-2.833		1.376	0.118	34.006
				1.377	0.015	0.023		1.377	0.003	-2.865		1.377	0.134	34.006
				1.378	-0.048	0.034		1.378	0.018	-2.865		1.378	0.134	34.006
				1.379	-0.016	0.011		1.379	0.034	-2.88		1.379	0.118	34.006
				1.38	-0.032	0.023		1.38	0.034	-2.896		1.38	0.103	33.974
				1.381	-0.032	0.011		1.381	0.05	-2.896		1.381	0.118	34.036
				1.382	-0.048	0.011		1.382	0.018	-2.912		1.382	0.134	34.006
				1.383	-0.064	0.011		1.383	0.05	-2.944		1.383	0.118	34.006
				1.384	-0.048	-0.001		1.384	0.05	-2.959		1.384	0.103	34.036
				1.385	-0.032	0.011		1.385	0.05	-2.944		1.385	0.118	34.036
				1.386	-0.048	-0.001		1.386	0.098	-2.991		1.386	0.134	34.036
				1.387	-0.048	0.011		1.387	0.066	-3.007		1.387	0.103	34.068
				1.388	-0.016	0.011		1.388	0.018	-2.991		1.388	0.103	34.068
				1.389	0	0.011		1.389	0.066	-2.991		1.389	0.118	34.1
				1.39	0.015	-0.001		1.39	0.05	-3.007		1.39	0.134	34.068
				1.391	-0.016	0.011		1.391	0.034	-2.991		1.391	0.118	34.068
				1.392	0.015	-0.001		1.392	0.034	-2.991		1.392	0.134	34.068
				1.393	0.031	-0.001		1.393	0.034	-2.991		1.393	0.15	34.036
				1.394	0	0.011		1.394	0.018	-3.007		1.394	0.15	34.1
				1.395	0.031	0.023		1.395	0.018	-2.991		1.395	0.134	34.068
				1.396	0.047	0.011		1.396	0.018	-2.975		1.396	0.134	34.068
				1.397	0.047	0.023		1.397	0.018	-2.928		1.397	0.134	34.1
				1.398	0.031	0.011		1.398	0.018	-2.912		1.398	0.166	34.036
				1.399	0.047	0.034		1.399	0.034	-2.896		1.399	0.15	34.036
				1.4	0.015	0.046		1.4	0.05	-2.896		1.4	0.15	34.068
				1.401	0.031	0.034		1.401	0.034	-2.88		1.401	0.15	34.036
				1.402	0.015	0.034		1.402	0.05	-2.865		1.402	0.15	34.036
				1.403	-0.016	0.034		1.403	0.034	-2.865		1.403	0.134	34.036
				1.404	-0.016	0.023		1.404	0.05	-2.88		1.404	0.15	34.036
				1.405	-0.016	0.034		1.405	0.034	-2.849		1.405	0.134	34.006
				1.406	-0.016	0.046		1.406	0.066	-2.849		1.406	0.134	33.974
				1.407	-0.048	0.023		1.407	0.034	-2.817		1.407	0.118	34.006
				1.408	-0.048	0.023		1.408	0.034	-2.88		1.408	0.118	33.974
				1.409	-0.048	0.023		1.409	0.05	-2.849		1.409	0.103	34.006
				1.41	-0.032	0.034		1.41	0.05	-2.833		1.41	0.118	34.006
				1.411	-0.048	0.011		1.411	0.034	-2.849		1.411	0.103	33.974
				1.412	-0.048	-0.001		1.412	0.066	-2.849		1.412	0.118	34.036
				1.413	-0.032	0.011		1.413	0.018	-2.849		1.413	0.118	34.036
				1.414	-0.048	-0.001		1.414	0.034	-2.849		1.414	0.118	34.036
				1.415	-0.032	-0.013		1.415	0.018	-2.849		1.415	0.118	34.068
				1.416	-0.016	-0.013		1.416	0.034	-2.849		1.416	0.118	34.068
				1.417	-0.016	-0.001		1.417	0.018	-2.865		1.417	0.118	34.068
				1.418	-0.016	-0.025		1.418	0.018	-2.88		1.418	0.134	34.1
				1.419	0	-0.001		1.419	0.018	-2.912		1.419	0.134	34.068
				1.42	-0.016	-0.001		1.42	0.034	-2.912		1.42	0.134	34.1
				1.421	0.015	0.011		1.421	0.018	-2.928		1.421	0.134	34.1
				1.422	0.031	-0.001		1.422	0.034	-2.928		1.422	0.134	34.068
				1.423	0.063	0.011		1.423	0.05	-2.944		1.423	0.15	34.068
				1.424	0.031	-0.001		1.424	0.082	-2.944		1.424	0.166	34.068
				1.425	0.031	0.034		1.425	0.034	-2.928		1.425	0.134	34.068
				1.426	0.063	0.034		1.426	0.05	-2.975		1.426	0.15	34.068
				1.427	0.031	0.034		1.427	0.066	-2.991		1.427	0.15	34.036
				1.428	0.031	0.046		1.428	0.05	-2.991		1.428	0.134	34.068
				1.429	0.015	0.046		1.429	0.066	-2.991		1.429	0.134	33.97
				1.43	0.015	0.046		1.43	0.082	-2.991		1.43	0.134	34.158
				1.431	0.015	0.046		1.431	0.066	-2.991		1.431	0.134	34.158
				1.432	0	0.034		1.432	0.05	-2.975		1.432	0.118	33.99
				1.433	-0.016	0.023		1.433	0.066	-2.991		1.433	0.134	34.022
				1.434	0	0.034		1.434	0.034	-2.975		1.434	0.103	34.022
				1.435	-0.048	0.034		1.435	0.05	-2.944		1.435	0.118	34.054
				1.436	-0.064	0.011		1.436	0.034	-2.928		1.436	0.118	34.084
				1.437	-0.08	0.011		1.437	0.003	-2.928		1.437	0.118	34.148
				1.438	-0.048	0.023		1.438	0.003	-2.912		1.438	0.118	34.148
				1.439	-0.048	0.011		1.439	0.018	-2.912		1.439	0.118	34.242
				1.44	-0.064	-0.001		1.44	0.018	-2.896		1.44	0.103	34.212
				1.441	-0.048	-0.001		1.441	0.034	-2.865		1.441	0.103	34.242
				1.442	-0.048	0.011		1.442	0.034	-2.865		1.442	0.118	34.306
				1.443	-0.048	-0.001		1.443	0.018	-2.88		1.443	0.118	34.306
				1.444	-0.016	-0.013		1.444	0.034	-2.833		1.444	0.103	34.37
				1.445	-0.016	-0.013		1.445	0.034	-2.849		1.445	0.134	34.432
				1.446	0	-0.013		1.446	0.066	-2.833		1.446	0.118	34.4
				1.447	0	-0.001		1.447	0.05	-2.817		1.447	0.15	34.4
				1.448	0	-0.001		1.448	0.066	-2.833		1.448	0.134	34.432
				1.449	0.031	-0.013		1.449	0.098	-2.833		1.449	0.15	34.432
				1.45	0.015	-0.013		1.45	0.082	-2.817		1.45	0.134	34.432
				1.451	0.015	-0.001		1.451	0.066	-2.849		1.451	0.15	34.432
				1.452	0.015	0.011		1.452	0.066	-2.817		1.452	0.15	34.464
				1.453	0.015	0.011		1.453	0.066	-2.833		1.453	0.166	34.464
				1.454	0.031	0.034		1.454	0.05	-2.88		1.454	0.134	34.528
				1.455	0	0.046		1.455	0.082	-2.88		1.455	0.15	34.496
				1.456	0.015	0.023		1.456	0.034	-2.912		1.456	0.15	34.464
				1.457	0.015	0.023		1.457	0.05	-2.896		1.457	0.134	34.464
				1.458	-0.016	0.034		1.458	0.034	-2.928		1.458	0.134	34.464
				1.459	-0.016	0.046		1.459	0.034	-2.959		1.459	0.15	34.432
				1.46	-0.032	0.023		1.46	0.018	-2.975		1.46	0.134	34.4
				1.461	-0.032	0.023		1.461	0.003	-2.959		1.461	0.118	34.432
				1.462	-0.048	0.011		1.462	0.003	-2.991		1.462	0.103	34.4
				1.463	-0.032	0.011		1.463	0.018	-3.007		1.463	0.134	34.4
				1.464	-0.064	0.011		1.464	0.034	-3.007		1.464	0.134	34.37
				1.465	-0.08	0.011		1.465	0.018	-3.007		1.465	0.118	34.37
				1.466	-0.048	0.023		1.466	0.034	-3.007		1.466	0.103	34.338
				1.467	-0.064	0.011		1.467	0.034	-2.991		1.467	0.103	34.306
				1.468	-0.064	-0.001		1.468	0.066	-2.975		1.468	0.103	34.306
				1.469	-0.08	0.011		1.469	0.066	-2.959		1.469	0.103	34.274
				1.47	-0.064	-0.013		1.47	0.066	-2.944		1.47	0.134	34.274
				1.471	-0.032	-0.013		1.471	0.066	-2.912		1.471	0.118	34.274
				1.472	-0.032	-0.025		1.472	0.066	-2.896		1.472	0.118	34.18
				1.473	-0.032	-0.013		1.473	0.082	-2.865		1.473	0.134	34.148
				1.474	0	-0.013		1.474	0.082	-2.833		1.474	0.134	34.116
				1.475	0	-0.001		1.475	0.082	-2.865		1.475	0.134	34.116
				1.476	0	-0.001		1.476	0.066	-2.817		1.476	0.134	34.116
				1.477	0	-0.001		1.477	0.05	-2.801		1.477	0.15	34.084
				1.478	0.031	0.011		1.478	0.034	-2.786		1.478	0.134	34.084
				1.479	0.015	-0.001		1.479	0.034	-2.801		1.479	0.15	34.054
				1.48	0.031	0.011		1.48	0.003	-2.77		1.48	0.15	34.022
				1.481	0	0.023		1.481	0.034	-2.77		1.481	0.134	34.054
				1.482	0.015	0.011		1.482	0.018	-2.77		1.482	0.134	34.022
				1.483	0.015	0.023		1.483	0.034	-2.77		1.483	0.15	33.99
				1.484	-0.016	0.023		1.484	0.018	-2.801		1.484	0.134	33.99
				1.485	0	0.011		1.485	0.003	-2.786		1.485	0.134	33.99
				1.486	-0.032	0.011		1.486	0.018	-2.801		1.486	0.15	34.054
				1.487	-0.016	0.023		1.487	0.034	-2.817		1.487	0.134	34.022
				1.488	-0.032	0.011		1.488	0.018	-2.817		1.488	0.118	34.054
				1.489	-0.064	0.011		1.489	0.066	-2.849		1.489	0.134	34.084
				1.49	-0.048	-0.001		1.49	0.05	-2.849		1.49	0.103	34.116
				1.491	-0.064	-0.001		1.491	0.066	-2.896		1.491	0.103	34.084
				1.492	-0.064	0.023		1.492	0.066	-2.865		1.492	0.118	34.18
				1.493	-0.064	-0.001		1.493	0.082	-2.928		1.493	0.103	34.148
				1.494	-0.048	-0.013		1.494	0.066	-2.928		1.494	0.103	34.18
				1.495	-0.032	-0.001		1.495	0.082	-2.975		1.495	0.087	34.212
				1.496	-0.032	-0.001		1.496	0.066	-2.991		1.496	0.118	34.274
				1.497	-0.032	-0.025		1.497	0.05	-3.023		1.497	0.087	34.274
				1.498	-0.016	-0.013		1.498	0.05	-3.039		1.498	0.118	34.274
				1.499	-0.016	-0.025		1.499	0.034	-3.039		1.499	0.118	34.306
				1.5	-0.016	-0.001		1.5	0.034	-3.054		1.5	0.118	34.306
				1.501	0.015	-0.013		1.501	0.018	-3.007		1.501	0.118	34.338
				1.502	0.015	-0.025		1.502	0.018	-3.007		1.502	0.134	34.338
				1.503	0.031	-0.001		1.503	-0.013	-2.991		1.503	0.118	34.432
				1.504	0.015	-0.001		1.504	0.018	-2.975		1.504	0.134	34.37
				1.505	0	0.011		1.505	0.018	-2.975		1.505	0.15	34.432
				1.506	0.031	0.011		1.506	0.034	-2.928		1.506	0.134	34.432
				1.507	0.015	0.023		1.507	0.034	-2.912		1.507	0.118	34.4
				1.508	0.031	0.011		1.508	0.018	-2.896		1.508	0.134	34.432
				1.509	0	0.023		1.509	0.034	-2.88		1.509	0.15	34.432
				1.51	0.031	0.011		1.51	0.034	-2.849		1.51	0.134	34.432
				1.511	0	0.023		1.511	0.05	-2.849		1.511	0.134	34.432
				1.512	-0.016	0.011		1.512	0.066	-2.865		1.512	0.134	34.432
				1.513	-0.032	0.023		1.513	0.066	-2.833		1.513	0.15	34.4
				1.514	0	0.034		1.514	0.082	-2.801		1.514	0.118	34.464
				1.515	-0.048	0.011		1.515	0.082	-2.833		1.515	0.134	34.432
				1.516	-0.032	0.034		1.516	0.066	-2.817		1.516	0.134	34.464
				1.517	-0.048	-0.001		1.517	0.066	-2.801		1.517	0.118	34.432
				1.518	-0.048	0.011		1.518	0.05	-2.786		1.518	0.103	34.4
				1.519	-0.064	-0.001		1.519	0.05	-2.786		1.519	0.118	34.432
				1.52	-0.064	-0.013		1.52	0.05	-2.817		1.52	0.118	34.37
				1.521	-0.048	-0.001		1.521	0.018	-2.817		1.521	0.103	34.338
				1.522	-0.048	-0.001		1.522	0.018	-2.849		1.522	0.134	34.338
				1.523	-0.032	-0.001		1.523	0.003	-2.849		1.523	0.103	34.306
				1.524	-0.048	-0.025		1.524	0.018	-2.88		1.524	0.103	34.306
				1.525	-0.016	-0.013		1.525	0.003	-2.833		1.525	0.118	34.306
				1.526	0.015	-0.001		1.526	0.003	-2.865		1.526	0.118	34.242
				1.527	0.015	-0.001		1.527	0.003	-2.88		1.527	0.103	34.242
				1.528	0	-0.013		1.528	0.034	-2.896		1.528	0.134	34.212
				1.529	0.015	-0.001		1.529	0.05	-2.896		1.529	0.134	34.242
				1.53	0.031	-0.001		1.53	0.066	-2.912		1.53	0.134	34.18
				1.531	0	0.011		1.531	0.066	-2.912		1.531	0.118	34.18
				1.532	0.047	0.023		1.532	0.113	-2.959		1.532	0.134	34.148
				1.533	0.031	0.023		1.533	0.082	-2.959		1.533	0.134	34.18
				1.534	0.015	0.046		1.534	0.129	-2.991		1.534	0.166	34.116
				1.535	0.015	0.023		1.535	0.129	-2.959		1.535	0.15	34.116
				1.536	0.015	0.034		1.536	0.161	-2.991		1.536	0.15	34.054
				1.537	0.047	0.023		1.537	0.129	-2.975		1.537	0.134	34.054
				1.538	0.031	0.034		1.538	0.145	-2.975		1.538	0.15	34.084
				1.539	-0.016	0.034		1.539	0.145	-2.959		1.539	0.134	34.054
				1.54	-0.016	0.046		1.54	0.113	-2.944		1.54	0.15	34.022
				1.541	-0.016	0.034		1.541	0.145	-2.975		1.541	0.134	34.054
				1.542	-0.016	0.023		1.542	0.113	-2.959		1.542	0.118	34.022
				1.543	-0.048	0.023		1.543	0.129	-2.944		1.543	0.118	34.054
				1.544	-0.048	0.011		1.544	0.113	-2.928		1.544	0.134	34.054
				1.545	-0.032	0.023		1.545	0.082	-2.928		1.545	0.118	34.054
				1.546	-0.064	-0.001		1.546	0.066	-2.896		1.546	0.118	34.084
				1.547	-0.064	-0.001		1.547	0.05	-2.912		1.547	0.118	34.054
				1.548	-0.048	-0.001		1.548	0.05	-2.896		1.548	0.103	34.116
				1.549	-0.048	-0.013		1.549	0.018	-2.88		1.549	0.118	34.116
				1.55	-0.032	-0.001		1.55	0.003	-2.849		1.55	0.103	34.148
				1.551	-0.032	-0.013		1.551	-0.013	-2.865		1.551	0.134	34.148
				1.552	-0.016	-0.025		1.552	0.003	-2.88		1.552	0.118	34.212
				1.553	-0.016	-0.025		1.553	-0.029	-2.865		1.553	0.118	34.212
				1.554	-0.016	-0.025		1.554	0.003	-2.849		1.554	0.118	34.212
				1.555	0	-0.001		1.555	0.018	-2.849		1.555	0.103	34.242
				1.556	0.031	-0.001		1.556	0.05	-2.849		1.556	0.118	34.306
				1.557	0	-0.001		1.557	0.034	-2.833		1.557	0.134	34.242
				1.558	0.047	-0.001		1.558	0.066	-2.849		1.558	0.134	34.338
				1.559	0.031	-0.001		1.559	0.082	-2.865		1.559	0.103	34.338
				1.56	0.047	0.011		1.56	0.082	-2.865		1.56	0.134	34.338
				1.561	0.047	0.011		1.561	0.082	-2.88		1.561	0.134	34.338
				1.562	0.015	0.034		1.562	0.113	-2.865		1.562	0.15	34.4
				1.563	0.031	0.023		1.563	0.098	-2.896		1.563	0.15	34.37
				1.564	0.031	0.034		1.564	0.113	-2.912		1.564	0.134	34.432
				1.565	0.015	0.023		1.565	0.05	-2.896		1.565	0.134	34.4
				1.566	0.015	0.046		1.566	0.066	-2.912		1.566	0.118	34.4
				1.567	0.015	0.023		1.567	0.05	-2.944		1.567	0.134	34.432
				1.568	0.015	0.023		1.568	0.034	-2.944		1.568	0.134	34.37
				1.569	-0.016	0.034		1.569	0.018	-2.959		1.569	0.118	34.37
				1.57	0	0.034		1.57	0.003	-2.975		1.57	0.134	34.432
				1.571	-0.016	0.023		1.571	-0.013	-2.991		1.571	0.134	34.37
				1.572	-0.064	-0.001		1.572	-0.029	-2.991		1.572	0.103	34.4
				1.573	-0.048	-0.001		1.573	-0.013	-3.023		1.573	0.118	34.37
				1.574	-0.048	0.011		1.574	0.003	-3.007		1.574	0.118	34.37
				1.575	-0.048	0.011		1.575	0.003	-2.991		1.575	0.118	34.37
				1.576	-0.048	-0.013		1.576	0.018	-2.975		1.576	0.103	34.338
				1.577	-0.032	-0.013		1.577	0.034	-2.944		1.577	0.103	34.338
				1.578	-0.032	-0.025		1.578	0.034	-2.975		1.578	0.103	34.306
				1.579	-0.048	-0.025		1.579	0.066	-2.912		1.579	0.118	34.306
				1.58	-0.016	-0.013		1.58	0.082	-2.928		1.58	0.118	34.338
				1.581	-0.016	-0.001		1.581	0.082	-2.896		1.581	0.118	34.306
				1.582	-0.016	-0.013		1.582	0.082	-2.896		1.582	0.118	34.242
				1.583	0.015	0.011		1.583	0.082	-2.88		1.583	0.134	34.212
				1.584	0.015	-0.001		1.584	0.082	-2.849		1.584	0.118	34.242
				1.585	0.015	-0.001		1.585	0.082	-2.849		1.585	0.118	34.212
				1.586	0.015	0.023		1.586	0.082	-2.849		1.586	0.134	34.212
				1.587	0.047	0.023		1.587	0.082	-2.865		1.587	0.134	34.18
				1.588	0.015	0.011		1.588	0.05	-2.817		1.588	0.134	34.212
				1.589	0.031	0.034		1.589	0.034	-2.801		1.589	0.134	34.148
				1.59	0.047	0.046		1.59	0.034	-2.817		1.59	0.15	34.116
				1.591	0.047	0.046		1.591	0.018	-2.817		1.591	0.15	34.116
				1.592	0.063	0.034		1.592	0.003	-2.801		1.592	0.15	34.148
				1.593	0.047	0.034		1.593	-0.013	-2.817		1.593	0.134	34.084
				1.594	0.031	0.034		1.594	-0.029	-2.849		1.594	0.134	34.084
				1.595	0.031	0.046		1.595	-0.013	-2.817		1.595	0.118	34.084
				1.596	0.015	0.023		1.596	-0.013	-2.833		1.596	0.118	34.084
				1.597	0.015	0.023		1.597	0.034	-2.849		1.597	0.134	34.054
				1.598	0	0.034		1.598	0.034	-2.896		1.598	0.134	34.054
				1.599	0	0.023		1.599	0.05	-2.896		1.599	0.118	34.084
				1.6	0	0.046		1.6	0.066	-2.912		1.6	0.118	34.054
				1.601	-0.032	0.023		1.601	0.082	-2.912		1.601	0.103	34.054
				1.602	-0.016	0.023		1.602	0.082	-2.944		1.602	0.103	34.084
				1.603	-0.048	-0.001		1.603	0.113	-2.959		1.603	0.103	34.116
				1.604	-0.032	-0.001		1.604	0.082	-2.991		1.604	0.103	34.116
				1.605	-0.048	-0.013		1.605	0.098	-2.991		1.605	0.118	34.116
				1.606	-0.032	-0.013		1.606	0.082	-3.007		1.606	0.134	34.116
				1.607	-0.048	-0.013		1.607	0.082	-3.007		1.607	0.118	34.18
				1.608	-0.032	-0.013		1.608	0.066	-2.991		1.608	0.118	34.18
				1.609	-0.032	-0.025		1.609	0.05	-2.991		1.609	0.118	34.242
				1.61	-0.048	0.011		1.61	0.034	-2.975		1.61	0.118	34.212
				1.611	-0.032	-0.013		1.611	0.018	-2.991		1.611	0.118	34.212
				1.612	0	-0.001		1.612	0.003	-2.959		1.612	0.134	34.212
				1.613	0.031	0.011		1.613	0.003	-2.959		1.613	0.134	34.242
				1.614	-0.016	0.023		1.614	0.003	-2.928		1.614	0.134	34.306
				1.615	0.015	0.023		1.615	-0.013	-2.912		1.615	0.134	34.274
				1.616	0.015	0.034		1.616	0.003	-2.88		1.616	0.118	34.338
				1.617	0.031	0.023		1.617	0.018	-2.896		1.617	0.134	34.306
				1.618	0.031	0.023		1.618	0.034	-2.88		1.618	0.134	34.338
				1.619	0.047	0.046		1.619	0.034	-2.849		1.619	0.134	34.338
				1.62	0.047	0.046		1.62	0.05	-2.833		1.62	0.134	34.37
				1.621	0.031	0.058		1.621	0.066	-2.833		1.621	0.134	34.37
				1.622	0.015	0.046		1.622	0.05	-2.833		1.622	0.134	34.4
				1.623	0.015	0.046		1.623	0.066	-2.849		1.623	0.15	34.4
				1.624	0	0.034		1.624	0.082	-2.833		1.624	0.118	34.37
				1.625	-0.016	0.034		1.625	0.082	-2.817		1.625	0.118	34.4
				1.626	0	0.034		1.626	0.066	-2.833		1.626	0.103	34.4
				1.627	0	0.034		1.627	0.066	-2.801		1.627	0.134	34.4
				1.628	-0.032	0.023		1.628	0.066	-2.817		1.628	0.103	34.37
				1.629	-0.016	0.023		1.629	0.05	-2.849		1.629	0.103	34.4
				1.63	-0.048	0.011		1.63	0.034	-2.817		1.63	0.118	34.4
				1.631	-0.064	0.011		1.631	0.05	-2.849		1.631	0.118	34.37
				1.632	-0.08	-0.001		1.632	0.018	-2.833		1.632	0.071	34.338
				1.633	-0.048	0.011		1.633	0.003	-2.865		1.633	0.118	34.338
				1.634	-0.064	-0.001		1.634	0.018	-2.88		1.634	0.118	34.306
				1.635	-0.064	-0.013		1.635	-0.013	-2.896		1.635	0.103	34.306
				1.636	-0.032	-0.001		1.636	0.018	-2.896		1.636	0.134	34.274
				1.637	-0.048	-0.013		1.637	0.018	-2.944		1.637	0.118	34.306
				1.638	-0.032	-0.025		1.638	0.018	-2.944		1.638	0.134	34.242
				1.639	0	-0.013		1.639	0.034	-2.975		1.639	0.118	34.274
				1.64	0.015	-0.001		1.64	0.066	-2.975		1.64	0.118	34.212
				1.641	0	-0.001		1.641	0.05	-2.975		1.641	0.134	34.212
				1.642	0	0.011		1.642	0.082	-2.975		1.642	0.134	34.18
				1.643	0.015	0.011		1.643	0.05	-3.007		1.643	0.15	34.212
				1.644	0	0.023		1.644	0.082	-2.991		1.644	0.15	34.116
				1.645	0.015	0.034		1.645	0.066	-2.991		1.645	0.134	34.148
				1.646	0.031	0.034		1.646	0.082	-2.975		1.646	0.134	34.116
				1.647	0.047	0.034		1.647	0.05	-2.975		1.647	0.15	34.084
				1.648	0.015	0.058		1.648	0.098	-2.959		1.648	0.134	34.054
				1.649	0.031	0.034		1.649	0.05	-2.944		1.649	0.15	34.054
				1.65	0.015	0.046		1.65	0.05	-2.912		1.65	0.134	34.116
				1.651	0	0.034		1.651	0.034	-2.896		1.651	0.118	34.022
				1.652	0	0.046		1.652	0.05	-2.912		1.652	0.103	34.054
				1.653	-0.016	0.046		1.653	0.018	-2.896		1.653	0.118	34.054
				1.654	0	0.034		1.654	-0.013	-2.896		1.654	0.118	34.054
				1.655	0	0.011		1.655	0.003	-2.896		1.655	0.103	34.054
				1.656	-0.032	0.034		1.656	-0.013	-2.865		1.656	0.087	34.084
				1.657	-0.064	0.023		1.657	0.018	-2.865		1.657	0.134	34.116
				1.658	-0.032	0.011		1.658	0.003	-2.849		1.658	0.118	34.148
				1.659	-0.064	-0.001		1.659	0.018	-2.865		1.659	0.103	34.148
				1.66	-0.08	-0.001		1.66	0.034	-2.849		1.66	0.103	34.18
				1.661	-0.048	-0.013		1.661	0.05	-2.865		1.661	0.103	34.18
				1.662	-0.048	-0.013		1.662	0.066	-2.849		1.662	0.118	34.212
				1.663	-0.032	-0.025		1.663	0.066	-2.88		1.663	0.103	34.212
				1.664	-0.048	-0.025		1.664	0.082	-2.849		1.664	0.118	34.242
				1.665	-0.032	-0.025		1.665	0.082	-2.865		1.665	0.134	34.306
				1.666	-0.016	-0.013		1.666	0.098	-2.88		1.666	0.118	34.274
				1.667	0	-0.001		1.667	0.098	-2.896		1.667	0.118	34.306
				1.668	0	-0.001		1.668	0.098	-2.896		1.668	0.15	34.306
				1.669	0.015	-0.001		1.669	0.098	-2.896		1.669	0.134	34.306
				1.67	0.015	0.011		1.67	0.082	-2.896		1.67	0.118	34.37
				1.671	0.015	0.011		1.671	0.05	-2.912		1.671	0.134	34.338
				1.672	0.031	0.011		1.672	0.066	-2.928		1.672	0.134	34.338
				1.673	0	0.034		1.673	0.034	-2.944		1.673	0.166	34.432
				1.674	0.015	0.023		1.674	0.034	-2.928		1.674	0.134	34.37
				1.675	0	0.046		1.675	0.018	-2.975		1.675	0.134	34.432
				1.676	0	0.034		1.676	0.003	-2.959		1.676	0.15	34.4
				1.677	0	0.046		1.677	-0.029	-2.975		1.677	0.15	34.4
				1.678	0.015	0.034		1.678	0.003	-2.975		1.678	0.118	34.432
				1.679	0	0.046		1.679	0.003	-2.991		1.679	0.118	34.37
				1.68	-0.016	0.046		1.68	0.003	-2.975		1.68	0.134	34.432
				1.681	-0.016	0.034		1.681	0.018	-2.975		1.681	0.103	34.37
				1.682	-0.016	0.046		1.682	0.034	-2.944		1.682	0.118	34.37
				1.683	-0.064	0.023		1.683	0.05	-2.975		1.683	0.103	34.338
				1.684	-0.032	0.011		1.684	0.066	-2.928		1.684	0.118	34.338
				1.685	-0.048	0.023		1.685	0.098	-2.912		1.685	0.118	34.37
				1.686	-0.048	0.011		1.686	0.082	-2.912		1.686	0.103	34.338
				1.687	-0.064	-0.001		1.687	0.066	-2.88		1.687	0.118	34.338
				1.688	-0.064	-0.001		1.688	0.098	-2.88		1.688	0.103	34.338
				1.689	-0.048	-0.025		1.689	0.098	-2.88		1.689	0.103	34.306
				1.69	-0.032	-0.001		1.69	0.098	-2.865		1.69	0.103	34.274
				1.691	-0.032	-0.013		1.691	0.082	-2.849		1.691	0.103	34.242
				1.692	-0.016	-0.013		1.692	0.082	-2.833		1.692	0.118	34.18
				1.693	-0.032	-0.001		1.693	0.05	-2.817		1.693	0.134	34.212
				1.694	-0.016	-0.013		1.694	0.05	-2.817		1.694	0.15	34.148
				1.695	0	-0.001		1.695	0.05	-2.833		1.695	0.15	34.148
				1.696	0	-0.025		1.696	0.034	-2.817		1.696	0.15	34.148
				1.697	0	-0.013		1.697	0.034	-2.817		1.697	0.15	34.116
				1.698	0	0.011		1.698	0.018	-2.817		1.698	0.15	34.084
				1.699	0.031	-0.001		1.699	0.018	-2.801		1.699	0.134	34.084
				1.7	0.015	0.011		1.7	0.018	-2.833		1.7	0.15	34.084
				1.701	0.031	0.011		1.701	0.018	-2.817		1.701	0.134	34.022
				1.702	0.015	0.023		1.702	0.034	-2.833		1.702	0.134	34.084
				1.703	0.031	0.023		1.703	0.003	-2.817		1.703	0.15	34.054
				1.704	0.015	0.023		1.704	0.05	-2.849		1.704	0.118	34.022
				1.705	-0.016	0.034		1.705	0.018	-2.88		1.705	0.134	34.084
				1.706	-0.016	0.046		1.706	0.066	-2.88		1.706	0.134	34.054
				1.707	-0.016	0.034		1.707	0.05	-2.896		1.707	0.118	34.084
				1.708	0	0.023		1.708	0.066	-2.912		1.708	0.118	34.022
				1.709	-0.016	0.046		1.709	0.066	-2.944		1.709	0.118	34.084
				1.71	-0.032	0.034		1.71	0.066	-2.959		1.71	0.118	34.054
				1.711	-0.032	0.023		1.711	0.05	-2.975		1.711	0.118	34.148
				1.712	-0.048	0.011		1.712	0.082	-2.991		1.712	0.118	34.148
				1.713	-0.064	0.023		1.713	0.066	-2.991		1.713	0.087	34.148
				1.714	-0.064	-0.013		1.714	0.066	-3.023		1.714	0.103	34.148
				1.715	-0.048	-0.013		1.715	0.066	-3.023		1.715	0.103	34.18
				1.716	-0.032	0.011		1.716	0.05	-3.023		1.716	0.118	34.242
				1.717	-0.032	-0.001		1.717	0.066	-2.991		1.717	0.118	34.18
				1.718	-0.032	-0.025		1.718	0.034	-2.991		1.718	0.103	34.242
				1.719	-0.032	-0.025		1.719	0.018	-2.959		1.719	0.118	34.274
				1.72	0	-0.025		1.72	0.018	-2.944		1.72	0.134	34.274
				1.721	0	-0.025		1.721	0.034	-2.928		1.721	0.134	34.306
				1.722	0	-0.025		1.722	0.003	-2.912		1.722	0.134	34.338
				1.723	0.015	-0.025		1.723	0.018	-2.928		1.723	0.134	34.338
				1.724	0	-0.001		1.724	0.034	-2.912		1.724	0.15	34.338
				1.725	0.031	0.011		1.725	0.034	-2.88		1.725	0.134	34.37
				1.726	0.015	-0.001		1.726	0.034	-2.865		1.726	0.15	34.4
				1.727	0.047	-0.001		1.727	0.034	-2.833		1.727	0.134	34.4
				1.728	0.015	0.023		1.728	0.066	-2.849		1.728	0.134	34.4
				1.729	0	0.011		1.729	0.05	-2.833		1.729	0.134	34.37
				1.73	0.015	0.034		1.73	0.066	-2.833		1.73	0.118	34.4
				1.731	0.015	0.046		1.731	0.082	-2.817		1.731	0.134	34.37
				1.732	0.015	0.046		1.732	0.034	-2.833		1.732	0.134	34.4
				1.733	0.031	0.034		1.733	0.066	-2.833		1.733	0.118	34.432
				1.734	0.015	0.034		1.734	0.066	-2.833		1.734	0.134	34.4
				1.735	-0.016	0.023		1.735	0.066	-2.833		1.735	0.103	34.37
				1.736	-0.032	0.046		1.736	0.034	-2.849		1.736	0.118	34.37
				1.737	-0.016	0.023		1.737	0.034	-2.865		1.737	0.103	34.37
				1.738	-0.016	0.023		1.738	0.034	-2.896		1.738	0.118	34.4
				1.739	-0.016	0.023		1.739	0.018	-2.896		1.739	0.087	34.37
				1.74	-0.048	0.011		1.74	0.018	-2.896		1.74	0.103	34.37
				1.741	-0.048	-0.013		1.741	0.018	-2.896		1.741	0.103	34.37
				1.742	-0.048	-0.001		1.742	0.018	-2.896		1.742	0.118	34.37
				1.743	-0.048	-0.025		1.743	0.018	-2.912		1.743	0.103	34.306
				1.744	-0.048	-0.013		1.744	0.018	-2.912		1.744	0.087	34.306
				1.745	-0.032	-0.013		1.745	0.034	-2.912		1.745	0.103	34.306
				1.746	-0.016	-0.025		1.746	0.003	-2.944		1.746	0.134	34.306
				1.747	-0.032	-0.037		1.747	0.034	-2.928		1.747	0.134	34.242
				1.748	-0.016	-0.025		1.748	0.018	-2.959		1.748	0.134	34.242
				1.749	-0.016	-0.013		1.749	0.034	-2.944		1.749	0.134	34.242
				1.75	0	-0.001		1.75	0.034	-2.959		1.75	0.118	34.212
				1.751	0.031	-0.001		1.751	0.05	-2.928		1.751	0.134	34.18
				1.752	0	-0.001		1.752	0.066	-2.928		1.752	0.15	34.212
				1.753	0.015	0.011		1.753	0.066	-2.928		1.753	0.134	34.18
				1.754	0.031	-0.001		1.754	0.05	-2.928		1.754	0.15	34.116
				1.755	0.015	0.023		1.755	0.082	-2.928		1.755	0.15	34.148
				1.756	0.015	0.023		1.756	0.05	-2.896		1.756	0.134	34.116
				1.757	0.031	0.023		1.757	0.034	-2.912		1.757	0.134	34.084
				1.758	0	0.034		1.758	0.05	-2.896		1.758	0.134	34.116
				1.759	0.015	0.046		1.759	0.034	-2.896		1.759	0.134	34.116
				1.76	0.031	0.034		1.76	0.05	-2.896		1.76	0.103	34.054
				1.761	0.047	0.046		1.761	0.018	-2.896		1.761	0.134	34.116
				1.762	0	0.046		1.762	0.003	-2.88		1.762	0.103	34.084
				1.763	0	0.034		1.763	0.018	-2.865		1.763	0.134	34.116
				1.764	0	0.034		1.764	0.018	-2.865		1.764	0.118	34.084
				1.765	0	0.023		1.765	0.018	-2.88		1.765	0.087	34.084
				1.766	-0.032	0.023		1.766	0.034	-2.865		1.766	0.103	34.148
				1.767	-0.016	-0.013		1.767	0.018	-2.896		1.767	0.118	34.116
				1.768	-0.016	0.023		1.768	0.034	-2.88		1.768	0.087	34.116
				1.769	-0.032	-0.001		1.769	0.05	-2.88		1.769	0.103	34.116
				1.77	-0.032	-0.001		1.77	0.066	-2.88		1.77	0.118	34.18
				1.771	-0.032	-0.013		1.771	0.066	-2.88		1.771	0.087	34.18
				1.772	-0.016	-0.013		1.772	0.082	-2.865		1.772	0.103	34.242
				1.773	-0.032	-0.037		1.773	0.066	-2.865		1.773	0.134	34.242
				1.774	-0.032	-0.025		1.774	0.098	-2.849		1.774	0.087	34.242
				1.775	-0.032	-0.025		1.775	0.066	-2.849		1.775	0.118	34.306
				1.776	-0.016	-0.013		1.776	0.082	-2.865		1.776	0.118	34.306
				1.777	0	-0.025		1.777	0.066	-2.865		1.777	0.118	34.306
				1.778	0	-0.001		1.778	0.05	-2.849		1.778	0.134	34.37
				1.779	0.015	-0.013		1.779	0.05	-2.88		1.779	0.134	34.306
				1.78	0	0.011		1.78	0.066	-2.865		1.78	0.15	34.338
				1.781	0.015	0.011		1.781	0.034	-2.849		1.781	0.15	34.37
				1.782	0.031	0.023		1.782	0.003	-2.865		1.782	0.134	34.4
				1.783	0.015	0.023		1.783	0.034	-2.88		1.783	0.15	34.338
				1.784	0.047	0.023		1.784	0.003	-2.865		1.784	0.15	34.4
				1.785	0.047	0.046		1.785	0.018	-2.865		1.785	0.166	34.37
				1.786	0.047	0.046		1.786	-0.013	-2.896		1.786	0.118	34.37
				1.787	0.031	0.046		1.787	0.018	-2.865		1.787	0.15	34.432
				1.788	0.047	0.034		1.788	0.034	-2.912		1.788	0.118	34.464
				1.789	0	0.046		1.789	0.018	-2.896		1.789	0.118	34.432
				1.79	0.015	0.046		1.79	0.066	-2.928		1.79	0.118	34.464
				1.791	0.015	0.034		1.791	0.034	-2.928		1.791	0.103	34.432
				1.792	0	0.034		1.792	0.034	-2.928		1.792	0.103	34.464
				1.793	0	0.011		1.793	0.066	-2.928		1.793	0.103	34.432
				1.794	-0.016	0.011		1.794	0.066	-2.928		1.794	0.103	34.4
				1.795	-0.016	-0.001		1.795	0.066	-2.959		1.795	0.103	34.432
				1.796	-0.032	-0.001		1.796	0.082	-2.959		1.796	0.087	34.4
				1.797	-0.032	-0.001		1.797	0.082	-2.959		1.797	0.103	34.432
				1.798	-0.048	-0.001		1.798	0.066	-2.944		1.798	0.118	34.4
				1.799	-0.032	-0.025		1.799	0.066	-2.928		1.799	0.103	34.37
				1.8	-0.032	-0.013		1.8	0.082	-2.959		1.8	0.134	34.37
				1.801	-0.048	-0.025		1.801	0.082	-2.928		1.801	0.118	34.4
				1.802	-0.048	-0.025		1.802	0.05	-2.928		1.802	0.118	34.338
				1.803	-0.032	-0.013		1.803	0.082	-2.896		1.803	0.134	34.338
				1.804	-0.016	-0.001		1.804	0.034	-2.865		1.804	0.134	34.306
				1.805	-0.032	-0.013		1.805	0.018	-2.912		1.805	0.118	34.306
				1.806	-0.016	-0.001		1.806	0.034	-2.865		1.806	0.134	34.212
				1.807	0	-0.013		1.807	0.034	-2.865		1.807	0.15	34.242
				1.808	0	0.023		1.808	0.034	-2.865		1.808	0.134	34.212
				1.809	0.015	0.011		1.809	0.034	-2.849		1.809	0.166	34.212
				1.81	0.015	0.023		1.81	0.034	-2.849		1.81	0.15	34.212
				1.811	0.047	0.023		1.811	0.034	-2.865		1.811	0.15	34.18
				1.812	0.031	0.023		1.812	0.018	-2.849		1.812	0.15	34.148
				1.813	0.031	0.058		1.813	0.018	-2.849		1.813	0.15	34.148
				1.814	0.015	0.023		1.814	0.034	-2.849		1.814	0.103	34.148
				1.815	0.031	0.034		1.815	0.034	-2.865		1.815	0.134	34.148
				1.816	0.047	0.046		1.816	0.003	-2.865		1.816	0.134	34.116
				1.817	0	0.034		1.817	0.034	-2.865		1.817	0.118	34.084
				1.818	0.031	0.046		1.818	0.018	-2.896		1.818	0.103	34.116
				1.819	0	0.023		1.819	0.018	-2.865		1.819	0.118	34.054
				1.82	0.015	0.023		1.82	0.05	-2.896		1.82	0.118	34.054
				1.821	0	0.023		1.821	0.066	-2.912		1.821	0.103	34.084
				1.822	-0.016	-0.001		1.822	0.018	-2.896		1.822	0.087	34.084
				1.823	0	0.011		1.823	0.05	-2.944		1.823	0.087	34.084
				1.824	-0.032	-0.013		1.824	0.066	-2.944		1.824	0.087	34.116
				1.825	-0.032	-0.013		1.825	0.05	-2.928		1.825	0.103	34.148
				1.826	-0.048	-0.013		1.826	0.066	-2.944		1.826	0.118	34.116
				1.827	-0.016	-0.025		1.827	0.05	-2.975		1.827	0.118	34.148
				1.828	-0.048	-0.025		1.828	0.082	-2.944		1.828	0.118	34.148
				1.829	-0.048	-0.025		1.829	0.05	-2.959		1.829	0.118	34.212
				1.83	-0.032	-0.013		1.83	0.034	-2.959		1.83	0.118	34.242
				1.831	-0.016	-0.013		1.831	0.05	-2.944		1.831	0.134	34.212
				1.832	-0.032	-0.013		1.832	0.05	-2.944		1.832	0.118	34.212
				1.833	0	-0.001		1.833	0.066	-2.959		1.833	0.118	34.212
				1.834	-0.016	-0.013		1.834	0.034	-2.912		1.834	0.134	34.242
				1.835	-0.016	0.023		1.835	0.034	-2.896		1.835	0.15	34.306
				1.836	0	-0.001		1.836	0.034	-2.88		1.836	0.15	34.306
				1.837	0.015	0.034		1.837	0.05	-2.896		1.837	0.134	34.274
				1.838	0	0.034		1.838	0.05	-2.88		1.838	0.134	34.242
				1.839	0	0.034		1.839	0.018	-2.88		1.839	0.134	34.306
				1.84	0	0.023		1.84	0.034	-2.849		1.84	0.15	34.306
				1.841	0.015	0.046		1.841	0.034	-2.865		1.841	0.15	34.306
				1.842	-0.016	0.058		1.842	0.018	-2.865		1.842	0.134	34.306
				1.843	0.015	0.034		1.843	0.018	-2.849		1.843	0.118	34.338
				1.844	0.015	0.046		1.844	0.034	-2.833		1.844	0.15	34.37
				1.845	0.015	0.058		1.845	0.003	-2.88		1.845	0.118	34.37
				1.846	-0.032	0.023		1.846	0.018	-2.88		1.846	0.118	34.4
				1.847	0	0.011		1.847	0.034	-2.865		1.847	0.103	34.4
				1.848	-0.016	0.023		1.848	0.034	-2.88		1.848	0.118	34.338
				1.849	-0.016	0.011		1.849	0.018	-2.88		1.849	0.118	34.4
				1.85	-0.032	0.011		1.85	0.018	-2.88		1.85	0.087	34.4
				1.851	-0.032	-0.001		1.851	0.034	-2.896		1.851	0.087	34.37
				1.852	-0.032	-0.013		1.852	0.05	-2.896		1.852	0.103	34.37
				1.853	-0.064	-0.025		1.853	0.066	-2.928		1.853	0.103	34.37
				1.854	-0.032	-0.013		1.854	0.05	-2.912		1.854	0.103	34.338
				1.855	-0.048	-0.025		1.855	0.066	-2.912		1.855	0.103	34.37
				1.856	-0.032	-0.013		1.856	0.082	-2.912		1.856	0.103	34.338
				1.857	-0.048	-0.037		1.857	0.066	-2.959		1.857	0.103	34.338
				1.858	-0.048	-0.013		1.858	0.05	-2.896		1.858	0.134	34.338
				1.859	-0.032	-0.013		1.859	0.066	-2.912		1.859	0.118	34.338
				1.86	-0.032	-0.001		1.86	0.066	-2.928		1.86	0.15	34.338
				1.861	-0.016	-0.025		1.861	0.082	-2.959		1.861	0.134	34.338
				1.862	-0.016	0.023		1.862	0.066	-2.944		1.862	0.134	34.306
				1.863	-0.016	0.011		1.863	0.05	-2.912		1.863	0.118	34.274
				1.864	0	0.011		1.864	0.034	-2.912		1.864	0.166	34.242
				1.865	0	0.034		1.865	0.034	-2.928		1.865	0.15	34.274
				1.866	0	0.034		1.866	0.05	-2.928		1.866	0.15	34.212
				1.867	0	0.034		1.867	0.034	-2.912		1.867	0.134	34.212
				1.868	0	0.046		1.868	0.034	-2.896		1.868	0.134	34.18
				1.869	0.015	0.034		1.869	0.05	-2.912		1.869	0.15	34.18
				1.87	0	0.046		1.87	0.034	-2.912		1.87	0.134	34.212
				1.871	0	0.034		1.871	0.034	-2.912		1.871	0.134	34.148
				1.872	-0.016	0.046		1.872	0.034	-2.88		1.872	0.134	34.18
				1.873	-0.016	0.046		1.873	0.034	-2.88		1.873	0.15	34.116
				1.874	-0.032	0.046		1.874	0.034	-2.88		1.874	0.118	34.148
				1.875	-0.032	0.046		1.875	0.05	-2.896		1.875	0.103	34.116
				1.876	-0.048	0.011		1.876	0.05	-2.896		1.876	0.087	34.116
				1.877	-0.016	0.011		1.877	0.034	-2.88		1.877	0.103	34.116
				1.878	-0.064	-0.001		1.878	0.05	-2.865		1.878	0.103	34.116
				1.879	-0.048	-0.001		1.879	0.05	-2.865		1.879	0.087	34.116
				1.88	-0.032	-0.013		1.88	0.066	-2.865		1.88	0.087	34.084
				1.881	-0.032	-0.013		1.881	0.082	-2.865		1.881	0.087	34.148
				1.882	-0.064	-0.025		1.882	0.098	-2.849		1.882	0.103	34.18
				1.883	-0.048	-0.025		1.883	0.05	-2.849		1.883	0.103	34.18
				1.884	-0.048	-0.037		1.884	0.066	-2.849		1.884	0.118	34.18
				1.885	-0.064	-0.025		1.885	0.082	-2.833		1.885	0.103	34.18
				1.886	-0.032	-0.025		1.886	0.066	-2.833		1.886	0.134	34.212
				1.887	-0.048	-0.025		1.887	0.034	-2.833		1.887	0.118	34.212
				1.888	-0.016	-0.013		1.888	0.05	-2.817		1.888	0.118	34.242
				1.889	-0.016	0.011		1.889	0.05	-2.817		1.889	0.134	34.242
				1.89	-0.016	0.011		1.89	0.034	-2.786		1.89	0.15	34.212
				1.891	0	0.023		1.891	0.018	-2.833		1.891	0.166	34.242
				1.892	0	0.023		1.892	0.034	-2.817		1.892	0.134	34.242
				1.893	0	0.034		1.893	0.034	-2.833		1.893	0.15	34.274
				1.894	0	0.046		1.894	0.018	-2.849		1.894	0.134	34.306
				1.895	0	0.034		1.895	0.018	-2.849		1.895	0.15	34.274
				1.896	0.015	0.058		1.896	0.018	-2.849		1.896	0.15	34.274
				1.897	-0.016	0.058		1.897	0.003	-2.88		1.897	0.118	34.306
				1.898	0	0.046		1.898	0.018	-2.865		1.898	0.134	34.338
				1.899	0	0.034		1.899	0.018	-2.88		1.899	0.118	34.306
				1.9	0	0.034		1.9	0.034	-2.896		1.9	0.134	34.306
				1.901	-0.016	0.046		1.901	0.05	-2.928		1.901	0.118	34.37
				1.902	-0.016	0.034		1.902	0.05	-2.928		1.902	0.103	34.37
				1.903	-0.032	0.023		1.903	0.066	-2.944		1.903	0.118	34.37
				1.904	-0.048	0.023		1.904	0.05	-2.944		1.904	0.103	34.338
				1.905	-0.064	0.011		1.905	0.066	-2.944		1.905	0.087	34.306
				1.906	-0.048	0.011		1.906	0.066	-2.944		1.906	0.103	34.338
				1.907	-0.048	0.011		1.907	0.066	-2.944		1.907	0.103	34.306
				1.908	-0.048	-0.013		1.908	0.082	-2.975		1.908	0.087	34.37
				1.909	-0.016	-0.013		1.909	0.05	-2.944		1.909	0.087	34.306
				1.91	-0.064	-0.025		1.91	0.082	-2.928		1.91	0.087	34.306
				1.911	-0.048	-0.025		1.911	0.05	-2.928		1.911	0.103	34.306
				1.912	-0.032	-0.037		1.912	0.066	-2.896		1.912	0.103	34.338
				1.913	-0.016	-0.025		1.913	0.034	-2.88		1.913	0.118	34.306
				1.914	-0.016	-0.013		1.914	0.05	-2.88		1.914	0.134	34.306
				1.915	-0.016	-0.001		1.915	0.034	-2.865		1.915	0.118	34.274
				1.916	-0.016	-0.013		1.916	0.034	-2.865		1.916	0.118	34.306
				1.917	0.015	0.011		1.917	0.018	-2.849		1.917	0.134	34.242
				1.918	0	0.011		1.918	0.018	-2.817		1.918	0.15	34.212
				1.919	0	0.023		1.919	0.018	-2.817		1.919	0.15	34.18
				1.92	0.015	0.023		1.92	0.018	-2.817		1.92	0.15	34.212
				1.921	0.015	0.034		1.921	0.034	-2.801		1.921	0.134	34.148
				1.922	0.031	0.046		1.922	0.05	-2.817		1.922	0.134	34.18
				1.923	0.015	0.034		1.923	0.05	-2.817		1.923	0.15	34.18
				1.924	0	0.046		1.924	0.034	-2.817		1.924	0.134	34.18
				1.925	0	0.058		1.925	0.066	-2.817		1.925	0.15	34.084
				1.926	-0.016	0.046		1.926	0.05	-2.801		1.926	0.134	34.148
				1.927	-0.032	0.046		1.927	0.066	-2.833		1.927	0.134	34.148
				1.928	0.015	0.034		1.928	0.082	-2.849		1.928	0.134	34.084
				1.929	0	0.034		1.929	0.066	-2.849		1.929	0.087	34.148
				1.93	-0.032	0.034		1.93	0.066	-2.865		1.93	0.118	34.116
				1.931	-0.032	0.011		1.931	0.05	-2.849		1.931	0.118	34.116
				1.932	-0.016	-0.001		1.932	0.034	-2.88		1.932	0.103	34.18
				1.933	-0.032	0.011		1.933	0.05	-2.896		1.933	0.087	34.116
				1.934	-0.032	-0.001		1.934	0.034	-2.928		1.934	0.103	34.212
				1.935	-0.032	-0.025		1.935	0.034	-2.896		1.935	0.103	34.18
				1.936	-0.048	-0.025		1.936	0.034	-2.928		1.936	0.103	34.242
				1.937	-0.032	-0.013		1.937	0.034	-2.928		1.937	0.103	34.212
				1.938	-0.032	-0.025		1.938	0.034	-2.944		1.938	0.134	34.274
				1.939	-0.032	-0.025		1.939	0.034	-2.944		1.939	0.118	34.212
				1.94	0	-0.037		1.94	0.034	-2.959		1.94	0.118	34.274
				1.941	-0.032	-0.013		1.941	0.05	-2.959		1.941	0.134	34.242
				1.942	0.015	-0.013		1.942	0.05	-2.944		1.942	0.134	34.306
				1.943	0	-0.001		1.943	0.05	-2.959		1.943	0.134	34.306
				1.944	0.015	0.011		1.944	0.05	-2.959		1.944	0.134	34.274
				1.945	0	-0.001		1.945	0.082	-2.944		1.945	0.134	34.37
				1.946	0.015	0.023		1.946	0.066	-2.912		1.946	0.15	34.338
				1.947	0.031	0.023		1.947	0.066	-2.912		1.947	0.134	34.37
				1.948	0.015	0.034		1.948	0.05	-2.896		1.948	0.166	34.37
				1.949	0.031	0.034		1.949	0.05	-2.88		1.949	0.15	34.4
				1.95	0.031	0.034		1.95	0.034	-2.849		1.95	0.134	34.37
				1.951	0.031	0.034		1.951	0.082	-2.88		1.951	0.15	34.4
				1.952	0.031	0.058		1.952	0.034	-2.849		1.952	0.134	34.432
				1.953	0.015	0.058		1.953	0.034	-2.849		1.953	0.118	34.37
				1.954	0	0.034		1.954	0.034	-2.849		1.954	0.134	34.4
				1.955	0	0.034		1.955	0.018	-2.849		1.955	0.134	34.4
				1.956	-0.032	0.023		1.956	0.018	-2.849		1.956	0.118	34.4
				1.957	-0.016	0.034		1.957	0.003	-2.833		1.957	0.15	34.4
				1.958	-0.032	0.023		1.958	0.018	-2.849		1.958	0.103	34.4
				1.959	-0.016	0.023		1.959	0.018	-2.849		1.959	0.118	34.4
				1.96	-0.032	-0.001		1.96	0.05	-2.833		1.96	0.103	34.4
				1.961	-0.016	-0.025		1.961	0.034	-2.865		1.961	0.103	34.37
				1.962	-0.032	-0.013		1.962	0.034	-2.849		1.962	0.118	34.306
				1.963	-0.032	-0.025		1.963	0.034	-2.88		1.963	0.103	34.4
				1.964	-0.032	-0.025		1.964	0.066	-2.88		1.964	0.087	34.37
				1.965	-0.032	-0.025		1.965	0.05	-2.849		1.965	0.103	34.37
				1.966	-0.032	-0.025		1.966	0.066	-2.88		1.966	0.118	34.338
				1.967	-0.016	-0.037		1.967	0.05	-2.896		1.967	0.118	34.37
				1.968	-0.016	-0.013		1.968	0.05	-2.88		1.968	0.118	34.338
				1.969	0	-0.001		1.969	0.082	-2.865		1.969	0.118	34.37
				1.97	0	-0.013		1.97	0.066	-2.88		1.97	0.134	34.338
				1.971	0.015	-0.013		1.971	0.066	-2.88		1.971	0.15	34.306
				1.972	0.047	0.023		1.972	0.034	-2.896		1.972	0.15	34.274
				1.973	0.015	0.023		1.973	0.066	-2.912		1.973	0.166	34.274
				1.974	0.015	0.034		1.974	0.034	-2.88		1.974	0.134	34.242
				1.975	0.031	0.023		1.975	0.034	-2.88		1.975	0.134	34.242
				1.976	0.031	0.034		1.976	0.034	-2.88		1.976	0.15	34.18
				1.977	0.063	0.046		1.977	0.018	-2.88		1.977	0.15	34.212
				1.978	0.031	0.058		1.978	0.034	-2.88		1.978	0.134	34.242
				1.979	0.015	0.046		1.979	0.003	-2.896		1.979	0.134	34.212
				1.98	0.031	0.034		1.98	0.034	-2.88		1.98	0.134	34.18
				1.981	0	0.058		1.981	0.018	-2.88		1.981	0.15	34.148
				1.982	0.031	0.034		1.982	0.034	-2.88		1.982	0.134	34.212
				1.983	-0.016	0.023		1.983	0.05	-2.88		1.983	0.134	34.116
				1.984	-0.016	0.034		1.984	0.034	-2.88		1.984	0.134	34.18
				1.985	0	0.023		1.985	0.05	-2.88		1.985	0.118	34.148
				1.986	0	-0.001		1.986	0.066	-2.88		1.986	0.118	34.18
				1.987	-0.016	0.023		1.987	0.034	-2.912		1.987	0.087	34.148
				1.988	-0.016	-0.001		1.988	0.05	-2.912		1.988	0.103	34.148
				1.989	0	-0.013		1.989	0.05	-2.896		1.989	0.087	34.18
				1.99	-0.016	-0.013		1.99	0.066	-2.88		1.99	0.103	34.18
				1.991	-0.048	-0.025		1.991	0.05	-2.88		1.991	0.087	34.148
				1.992	-0.032	-0.025		1.992	0.05	-2.88		1.992	0.103	34.148
				1.993	-0.032	-0.025		1.993	0.05	-2.865		1.993	0.103	34.212
				1.994	-0.032	-0.037		1.994	0.066	-2.88		1.994	0.103	34.18
				1.995	-0.016	-0.025		1.995	0.05	-2.88		1.995	0.118	34.212
				1.996	-0.016	-0.013		1.996	0.066	-2.88		1.996	0.103	34.212
				1.997	0	-0.013		1.997	0.05	-2.88		1.997	0.15	34.242
				1.998	0	-0.001		1.998	0.034	-2.865		1.998	0.134	34.212
[truncated: 8,002 more rows]
