# Supplementary material for: Multispecies and individual gas molecule detection using Stokes solitons in a graphene over-modal microresonator
Source: Nat Commun. 2021 Nov 18;12:6716. doi: 10.1038/s41467-021-26740-8 (PMC8602637; doi:10.1038/s41467-021-26740-8)
Supplement: Supplementary file 6 — Source Data Fig.4 [file 41467_2021_26740_MOESM6_ESM.xlsx]

## Sheet: Sheet1
nh3	f_A	f_B	f_C		co2	f_A	f_B	f_C		h2o	f_A	f_B	f_C
0.5	92	23	43		0.5	55	8	18		0.5	76	11	33
1	138	34	58		1	85	12	27		1	99	19	46
2	199	46	74		2	112	18	37		2	143	30	63
4	236	57	91		4	133	22	47		4	172	38	81
8	278	64	110		8	158	26	59		8	192	46	92
nh3	f_A	f_B	f_C		CO2	f_A	f_B	f_C		H2O	f_A	f_B	f_C
M1	67.529	14.571	24.155		M1	37.002	6.139	14.226		M1	45.725	13.26	21.115
M2	67.895	15.171	24.489		M2	37.551	6.662	14.58		M2	42.502	12.513	21.984
M3	65.812	15.329	24.494		M3	37.19	6.626	14.486		M3	43.444	13.28	21.31
M4	68.015	14.698	24.051		M4	36.637	6.215	15.153		M4	42.995	13.146	22.742
M5	68.724	15.044	24.144		M5	35.668	7.062	14.85		M5	45.098	13.15	21.948
M6	66.788	15.405	24.134		M6	35.669	6.148	14.585		M6	44.398	13.286	22.434
M7	66.342	14.933	24.062		M7	35.9	6.611	14.63		M7	45.503	12.516	22.564
TYPE	Injected	Measured			TYPE	Injected	Measured			TYPE	Injected	Measured
NH3	1	0.87			NH3	10	9.43			NH3	10	12.3
CO2	10	11.4			CO2	1	1.23			CO2	10	8.76
H2O	10	10.8			H2O	10	11.48			H2O	1	1.34
