# Supplementary material for: Multispecies and individual gas molecule detection using Stokes solitons in a graphene over-modal microresonator
Source: Nat Commun. 2021 Nov 18;12:6716. doi: 10.1038/s41467-021-26740-8 (PMC8602637; doi:10.1038/s41467-021-26740-8)
Supplement: Supplementary file 7 — Source Data Fig.5 [file 41467_2021_26740_MOESM7_ESM.xlsx]

## Sheet: Sheet1
Sample	w/o graphene	with graphene		freq point	s1	s2	s3	s4	s5	s6	s7	s8	s9	s10
1	2.04	1.38		7.5	-46
2	1.91	1.36		115	-86
3	1.93	1.34		338	-73
4	1.99	1.31		7.2		-53
5	1.97	1.43		104		-74
6	2.12	1.47		326		-78
7	2.05	1.4		8.9			-48
8	1.91	1.11		124			-75
9	2.2	1.26		330			-75
10	2.07	1.33		8				-52
				110				-80
				303				-71
				11.2					-56
				129					-68
				398					-77
				10.8						-52
				94						-70
				286						-68
				7.4							-50
				121							-82
				303							-66
				9.5								-46
				100								-66
				444								-69
				9									-55
				150									-88
				404									-82
				12										-58
				97										-75
				353										-65
